# Supplementary material for: 2-Amino-4-tert-butyl-5-(4-chloro­benz­yl)thia­zol-3-ium chloride
Source: Acta Crystallogr Sect E Struct Rep Online. 2010 Mar 3;66(Pt 4):o735. doi: 10.1107/S160053681000721X (PMC2983809; doi:10.1107/S160053681000721X)
Supplement: Supplementary file 1 [file e-66-0o735-sup1.cif]

##############################################################################
###                                                                        ###
###        Electronic paper (Acta Crystallographica Section E)             ###
###                                                                        ###
##############################################################################
#                                                                            #
# This CIF contains the data in a paper accepted for publication in Acta     #
# Crystallographica Section E. It conforms to the requirements of Notes      #
# for Authors for Section E, and has been peer reviewed under the auspices   #
# of the IUCr Commission on Journals.                                        #
#                                                                            #
# Full details of the Crystallographic Information File format               #
# are given in the paper "The Crystallographic Information File (CIF):       #
# a New Standard Archive File for Crystallography" by S. R. Hall, F. H.      #
# Allen and I. D. Brown [Acta Cryst. (1991), A47, 655-685].                  #
#                                                                            #
# The current version of the core CIF dictionary is obtainable from          #
# ftp://ftp.iucr.org/pub/cif_core.dic. The current version number is 2.4.    #
#                                                                            #
# Software is freely available for graphical display of the structure(s) in  #
# this CIF.  For information consult the CIF home page http://www.iucr.org/  #
# cif/home.html                                                              #
#                                                                            #
# This file may be used for bona fide research purposes within the           #
# scientific community so long as proper attribution is given to the journal # 
# article from which it was obtained.                                        #
#                                                                            #
##############################################################################
                                             
data_I
_audit_creation_method     SHELXL-97
_chemical_name_systematic
;
2-Amino-4-<i>tert</i>-butyl-5-(4-chlorobenzyl)thiazol-3-ium chloride
;
_chemical_name_common     ?
_chemical_formula_moiety     'C14 H18 Cl N2 S +, Cl -'
_chemical_formula_sum     'C14 H18 Cl2 N2 S'
_chemical_formula_iupac     'C14 H18 Cl N2 S +, Cl -'
_chemical_formula_weight     317.26
_chemical_melting_point     474.5
_symmetry_cell_setting     Monoclinic
_symmetry_space_group_name_H-M     'P 21/n'
_symmetry_space_group_name_Hall     '-P 2yn'
loop_
    _symmetry_equiv_pos_as_xyz
    'x, y, z'
    '-x+1/2, y+1/2, -z+1/2'
    '-x, -y, -z'
    'x-1/2, -y-1/2, z-1/2'
_cell_length_a     12.0810(5)
_cell_length_b     17.0208(8)
_cell_length_c     16.6465(7)
_cell_angle_alpha     90.00
_cell_angle_beta     108.5870(10)
_cell_angle_gamma     90.00
_cell_volume     3244.4(2)
_cell_formula_units_Z     8
_cell_measurement_reflns_used     7242
_cell_measurement_theta_min     2.19
_cell_measurement_theta_max     26.96
_cell_measurement_temperature     173(2)
_exptl_crystal_description     block
_exptl_crystal_colour     colorless
_exptl_crystal_size_max     0.45
_exptl_crystal_size_mid     0.41
_exptl_crystal_size_min     0.35
_exptl_crystal_density_diffrn     1.299
_exptl_crystal_density_meas     ?
_exptl_crystal_density_method     'not measured'
_exptl_crystal_F_000     1328
_exptl_absorpt_coefficient_mu     0.518
_exptl_absorpt_correction_type     multi-scan
_exptl_absorpt_process_details     '(SADABS; Sheldrick, 2004)'
_exptl_absorpt_correction_T_min     0.8005
_exptl_absorpt_correction_T_max     0.8396
_exptl_special_details
;
The ^1^H NMR (CDCl~3~,400 MHz) of
4-<i>tert</i>-butyl-5-(4-chlorobenzyl)thiazol-2-amine: \d (p.p.m.) 1.32(s, 9H,
3\\timesCH~3~), 4.1(s, 2H, CH~2~),4.8(bs, 2H, NH~2~),7.12(d, <i>J</i> = 8.0
Hz, 2H, C~6~H~4~Cl 2,6-H),7.26(d, <i>J</i> = 8.0 Hz, 2H, C~6~H~4~Cl 3,5-H).
;
_diffrn_ambient_temperature     173(2)
_diffrn_radiation_type     MoK\a
_diffrn_radiation_wavelength     0.71073
_diffrn_radiation_source     'fine-focus sealed tube'
_diffrn_radiation_monochromator     graphite
_diffrn_measurement_device_type     'Bruker SMART 1000 CCD diffractometer'
_diffrn_measurement_method     '\w scans'
_diffrn_detector_area_resol_mean     ?
_diffrn_reflns_number     16212
_diffrn_reflns_av_R_equivalents     0.0211
_diffrn_reflns_av_sigmaI/netI     0.0310
_diffrn_reflns_theta_min     1.76
_diffrn_reflns_theta_max     27.12
_diffrn_reflns_theta_full     27.12
_diffrn_measured_fraction_theta_max     0.981
_diffrn_measured_fraction_theta_full     0.981
_diffrn_reflns_limit_h_min     -15
_diffrn_reflns_limit_h_max     15
_diffrn_reflns_limit_k_min     -21
_diffrn_reflns_limit_k_max     6
_diffrn_reflns_limit_l_min     -21
_diffrn_reflns_limit_l_max     20
_diffrn_standards_number     0
_diffrn_standards_interval_count     ?
_diffrn_standards_interval_time     ?
_diffrn_standards_decay_%     ?
_refine_special_details
;
Refinement of <i>F</i>^2^ against ALL reflections. The weighted <i>R</i>-factor
wR and goodness of fit <i>S</i> are based on <i>F</i>^2^, conventional
<i>R</i>-factors <i>R</i> are based on <i>F</i>, with <i>F</i> set to zero for
negative <i>F</i>^2^. The threshold expression of <i>F</i>^2^ >
\s(<i>F</i>^2^) is used only for calculating <i>R</i>-factors(gt) etc. and is
not relevant to the choice of reflections for refinement. <i>R</i>-factors
based on <i>F</i>^2^ are statistically about twice as large as those based on
<i>F</i>, and <i>R</i>- factors based on ALL data will be even larger.
;
_reflns_number_total     7029
_reflns_number_gt     5252
_reflns_threshold_expression     I>2sigma(I)
_refine_ls_structure_factor_coef     Fsqd
_refine_ls_matrix_type     full
_refine_ls_R_factor_all     0.0571
_refine_ls_R_factor_gt     0.0381
_refine_ls_wR_factor_gt     0.0950
_refine_ls_wR_factor_ref     0.1060
_refine_ls_goodness_of_fit_ref     1.027
_refine_ls_restrained_S_all     1.027
_refine_ls_number_reflns     7029
_refine_ls_number_parameters     349
_refine_ls_number_restraints     0
_refine_ls_hydrogen_treatment     constr
_refine_ls_weighting_scheme     calc
_refine_ls_weighting_details
         'calc w=1/[\s^2^(Fo^2^)+(0.0483P)^2^+1.4763P] where P=(Fo^2^+2Fc^2^)/3'
_atom_sites_solution_hydrogens     geom
_atom_sites_solution_primary     direct
_atom_sites_solution_secondary     difmap
_refine_ls_shift/su_max     0.001
_refine_ls_shift/su_mean     0.000
_refine_diff_density_max     0.372
_refine_diff_density_min     -0.191
_refine_ls_extinction_method     none
_refine_ls_extinction_coef     ?
loop_
    _atom_type_symbol
    _atom_type_description
    _atom_type_scat_dispersion_real
    _atom_type_scat_dispersion_imag
    _atom_type_scat_source
    'C' 'C' 0.0033 0.0016
                         'International Tables Vol C Tables 4.2.6.8 and 6.1.1.4'
    'H' 'H' 0.0000 0.0000
                         'International Tables Vol C Tables 4.2.6.8 and 6.1.1.4'
    'N' 'N' 0.0061 0.0033
                         'International Tables Vol C Tables 4.2.6.8 and 6.1.1.4'
    'S' 'S' 0.1246 0.1234
                         'International Tables Vol C Tables 4.2.6.8 and 6.1.1.4'
    'Cl' 'Cl' 0.1484 0.1585
                         'International Tables Vol C Tables 4.2.6.8 and 6.1.1.4'
_computing_data_collection     'SMART (Bruker, 2001)'
_computing_cell_refinement     'SAINT-Plus (Bruker, 2003)'
_computing_data_reduction     'SAINT-Plus (Bruker, 2003)'
_computing_structure_solution     'SHELXTL (Sheldrick, 2008)'
_computing_structure_refinement     'SHELXTL (Sheldrick, 2008)'
_computing_molecular_graphics     'SHELXTL (Sheldrick, 2008)'
_computing_publication_material     'SHELXTL (Sheldrick, 2008)'
loop_
    _atom_site_type_symbol
    _atom_site_label
    _atom_site_fract_x
    _atom_site_fract_y
    _atom_site_fract_z
    _atom_site_U_iso_or_equiv
    _atom_site_adp_type
    _atom_site_calc_flag
    _atom_site_refinement_flags
    _atom_site_occupancy
    _atom_site_disorder_assembly
    _atom_site_disorder_group
    Cl Cl1 0.71220(7) 0.00215(5) 1.23595(4) 0.0741(2) Uani d . 1 . .
    Cl Cl2 0.13936(7) 0.72411(4) 1.04620(5) 0.06191(19) Uani d . 1 . .
    Cl Cl3 0.86628(4) 0.27452(3) 0.67478(4) 0.03947(13) Uani d . 1 . .
    Cl Cl4 0.37086(4) 0.25787(3) 0.68564(4) 0.04414(14) Uani d . 1 . .
    S S1 0.56742(5) 0.11936(3) 0.77844(4) 0.03767(14) Uani d . 1 . .
    S S2 0.09432(5) 0.31590(4) 0.85845(4) 0.04243(15) Uani d . 1 . .
    C C1 0.65841(17) 0.17991(11) 0.74588(13) 0.0335(4) Uani d . 1 . .
    C C2 0.78072(18) 0.07566(11) 0.80669(12) 0.0307(4) Uani d . 1 . .
    C C3 0.68127(19) 0.05130(11) 0.81964(12) 0.0334(4) Uani d . 1 . .
    C C4 0.90343(19) 0.04129(12) 0.83044(13) 0.0378(5) Uani d . 1 . .
    C C5 0.9824(2) 0.08743(17) 0.90556(16) 0.0584(7) Uani d . 1 . .
    H H5A 0.9863 0.1423 0.8890 0.088 Uiso calc R 1 . .
    H H5B 1.0610 0.0646 0.9231 0.088 Uiso calc R 1 . .
    H H5C 0.9507 0.0850 0.9528 0.088 Uiso calc R 1 . .
    C C6 0.9041(3) -0.04586(15) 0.85414(19) 0.0631(7) Uani d . 1 . .
    H H6A 0.8763 -0.0515 0.9031 0.095 Uiso calc R 1 . .
    H H6B 0.9837 -0.0665 0.8684 0.095 Uiso calc R 1 . .
    H H6C 0.8526 -0.0752 0.8060 0.095 Uiso calc R 1 . .
    C C7 0.9498(2) 0.04806(17) 0.75503(16) 0.0545(7) Uani d . 1 . .
    H H7A 0.8965 0.0209 0.7059 0.082 Uiso calc R 1 . .
    H H7B 1.0274 0.0240 0.7698 0.082 Uiso calc R 1 . .
    H H7C 0.9551 0.1036 0.7412 0.082 Uiso calc R 1 . .
    C C8 0.6485(2) -0.01887(12) 0.86164(13) 0.0396(5) Uani d . 1 . .
    H H8A 0.6930 -0.0648 0.8521 0.048 Uiso calc R 1 . .
    H H8B 0.5645 -0.0300 0.8335 0.048 Uiso calc R 1 . .
    C C9 0.66972(19) -0.01103(12) 0.95659(13) 0.0346(4) Uani d . 1 . .
    C C10 0.6492(2) -0.07585(14) 0.99990(15) 0.0546(7) Uani d . 1 . .
    H H10 0.6256 -0.1239 0.9703 0.065 Uiso calc R 1 . .
    C C11 0.6625(3) -0.07207(16) 1.08559(15) 0.0636(8) Uani d . 1 . .
    H H11 0.6478 -0.1170 1.1146 0.076 Uiso calc R 1 . .
    C C12 0.6971(2) -0.00275(15) 1.12798(14) 0.0470(6) Uani d . 1 . .
    C C13 0.7210(2) 0.06203(14) 1.08781(14) 0.0484(6) Uani d . 1 . .
    H H13 0.7467 0.1094 1.1182 0.058 Uiso calc R 1 . .
    C C14 0.7073(2) 0.05744(13) 1.00207(14) 0.0452(5) Uani d . 1 . .
    H H14 0.7240 0.1022 0.9739 0.054 Uiso calc R 1 . .
    C C15 0.17384(17) 0.28756(13) 0.79473(14) 0.0391(5) Uani d . 1 . .
    C C16 0.31809(17) 0.33017(11) 0.91593(13) 0.0318(4) Uani d . 1 . .
    C C17 0.22313(18) 0.34283(12) 0.93980(13) 0.0348(4) Uani d . 1 . .
    C C18 0.44803(17) 0.34477(12) 0.95687(13) 0.0331(4) Uani d . 1 . .
    C C19 0.4745(2) 0.38497(14) 1.04315(14) 0.0473(6) Uani d . 1 . .
    H H19A 0.4300 0.4340 1.0366 0.071 Uiso calc R 1 . .
    H H19B 0.5582 0.3966 1.0658 0.071 Uiso calc R 1 . .
    H H19C 0.4523 0.3501 1.0823 0.071 Uiso calc R 1 . .
    C C20 0.51412(19) 0.26639(13) 0.96966(16) 0.0462(5) Uani d . 1 . .
    H H20A 0.4873 0.2327 1.0075 0.069 Uiso calc R 1 . .
    H H20B 0.5980 0.2762 0.9948 0.069 Uiso calc R 1 . .
    H H20C 0.4992 0.2402 0.9148 0.069 Uiso calc R 1 . .
    C C21 0.4904(2) 0.39763(14) 0.89765(14) 0.0453(5) Uani d . 1 . .
    H H21A 0.4810 0.3699 0.8443 0.068 Uiso calc R 1 . .
    H H21B 0.5729 0.4106 0.9248 0.068 Uiso calc R 1 . .
    H H21C 0.4441 0.4461 0.8861 0.068 Uiso calc R 1 . .
    C C22 0.2038(2) 0.37428(12) 1.01857(13) 0.0383(5) Uani d . 1 . .
    H H22A 0.2725 0.3605 1.0677 0.046 Uiso calc R 1 . .
    H H22B 0.1354 0.3470 1.0261 0.046 Uiso calc R 1 . .
    C C23 0.18367(16) 0.46231(12) 1.02080(12) 0.0314(4) Uani d . 1 . .
    C C24 0.15976(19) 0.49386(13) 1.09061(13) 0.0409(5) Uani d . 1 . .
    H H24 0.1527 0.4596 1.1337 0.049 Uiso calc R 1 . .
    C C25 0.1460(2) 0.57353(14) 1.09893(14) 0.0449(5) Uani d . 1 . .
    H H25 0.1312 0.5940 1.1476 0.054 Uiso calc R 1 . .
    C C26 0.15426(18) 0.62310(12) 1.03541(14) 0.0388(5) Uani d . 1 . .
    C C27 0.17377(19) 0.59376(13) 0.96404(13) 0.0395(5) Uani d . 1 . .
    H H27 0.1766 0.6281 0.9197 0.047 Uiso calc R 1 . .
    C C28 0.18928(19) 0.51355(12) 0.95759(13) 0.0374(5) Uani d . 1 . .
    H H28 0.2041 0.4933 0.9088 0.045 Uiso calc R 1 . .
    N N1 0.76480(14) 0.14883(9) 0.76544(10) 0.0305(4) Uani d . 1 . .
    H H1 0.8220 0.1728 0.7532 0.037 Uiso calc R 1 . .
    N N2 0.62892(16) 0.24695(11) 0.70590(14) 0.0518(5) Uani d . 1 . .
    H H2A 0.6808 0.2740 0.6905 0.062 Uiso calc R 1 . .
    H H2B 0.5572 0.2649 0.6945 0.062 Uiso calc R 1 . .
    N N3 0.28711(14) 0.29818(10) 0.83386(11) 0.0340(4) Uani d . 1 . .
    H H3 0.3399 0.2859 0.8098 0.041 Uiso calc R 1 . .
    N N4 0.13062(16) 0.25857(13) 0.71759(13) 0.0569(6) Uani d . 1 . .
    H H4A 0.1777 0.2450 0.6891 0.068 Uiso calc R 1 . .
    H H4B 0.0547 0.2528 0.6946 0.068 Uiso calc R 1 . .
loop_
    _atom_site_aniso_label
    _atom_site_aniso_U_11
    _atom_site_aniso_U_22
    _atom_site_aniso_U_33
    _atom_site_aniso_U_12
    _atom_site_aniso_U_13
    _atom_site_aniso_U_23
    Cl1 0.0859(5) 0.1070(6) 0.0370(3) -0.0352(4) 0.0301(3) -0.0158(3)
    Cl2 0.0842(5) 0.0404(3) 0.0755(5) 0.0100(3) 0.0456(4) -0.0052(3)
    Cl3 0.0308(3) 0.0335(3) 0.0563(3) -0.0032(2) 0.0168(2) 0.0068(2)
    Cl4 0.0338(3) 0.0539(3) 0.0475(3) 0.0088(2) 0.0170(2) -0.0081(2)
    S1 0.0384(3) 0.0332(3) 0.0488(3) -0.0005(2) 0.0242(2) 0.0046(2)
    S2 0.0306(3) 0.0534(3) 0.0479(3) -0.0055(2) 0.0191(2) -0.0129(3)
    C1 0.0339(11) 0.0289(10) 0.0426(12) 0.0028(8) 0.0191(9) 0.0053(8)
    C2 0.0418(11) 0.0245(9) 0.0255(10) 0.0034(8) 0.0102(8) -0.0001(7)
    C3 0.0459(12) 0.0245(9) 0.0315(10) 0.0014(8) 0.0147(9) 0.0005(8)
    C4 0.0428(12) 0.0316(11) 0.0364(11) 0.0107(9) 0.0090(9) 0.0027(9)
    C5 0.0449(14) 0.0663(17) 0.0520(15) 0.0113(12) -0.0015(12) -0.0127(13)
    C6 0.0666(17) 0.0408(14) 0.0777(19) 0.0192(13) 0.0172(15) 0.0162(13)
    C7 0.0453(13) 0.0696(17) 0.0521(15) 0.0258(13) 0.0205(11) 0.0077(13)
    C8 0.0595(14) 0.0280(10) 0.0332(11) -0.0068(9) 0.0172(10) 0.0009(8)
    C9 0.0425(12) 0.0307(10) 0.0338(11) -0.0053(9) 0.0164(9) -0.0002(8)
    C10 0.0857(19) 0.0417(13) 0.0420(13) -0.0294(13) 0.0284(13) -0.0065(10)
    C11 0.100(2) 0.0567(16) 0.0399(14) -0.0356(15) 0.0311(14) -0.0010(12)
    C12 0.0496(13) 0.0640(15) 0.0326(12) -0.0179(12) 0.0206(10) -0.0089(10)
    C13 0.0587(15) 0.0484(13) 0.0407(13) -0.0160(12) 0.0195(11) -0.0134(10)
    C14 0.0623(15) 0.0334(11) 0.0447(13) -0.0125(10) 0.0240(11) -0.0034(10)
    C15 0.0281(10) 0.0450(12) 0.0471(13) -0.0062(9) 0.0159(9) -0.0145(10)
    C16 0.0342(10) 0.0256(9) 0.0361(11) -0.0035(8) 0.0117(9) -0.0034(8)
    C17 0.0374(11) 0.0328(10) 0.0358(11) -0.0027(9) 0.0139(9) -0.0025(8)
    C18 0.0331(10) 0.0292(10) 0.0342(11) -0.0053(8) 0.0067(8) -0.0019(8)
    C19 0.0455(13) 0.0499(14) 0.0411(13) -0.0052(11) 0.0064(10) -0.0121(10)
    C20 0.0384(12) 0.0364(12) 0.0591(15) 0.0005(9) 0.0089(11) -0.0026(10)
    C21 0.0401(12) 0.0470(13) 0.0447(13) -0.0166(10) 0.0078(10) 0.0030(10)
    C22 0.0460(12) 0.0386(11) 0.0354(11) 0.0022(9) 0.0199(10) 0.0022(9)
    C23 0.0270(10) 0.0395(11) 0.0275(10) 0.0039(8) 0.0085(8) 0.0000(8)
    C24 0.0469(13) 0.0484(13) 0.0327(11) 0.0143(10) 0.0203(10) 0.0085(9)
    C25 0.0519(14) 0.0530(14) 0.0365(12) 0.0184(11) 0.0236(10) 0.0014(10)
    C26 0.0368(11) 0.0366(11) 0.0452(12) 0.0068(9) 0.0161(10) -0.0027(9)
    C27 0.0449(12) 0.0402(12) 0.0376(12) 0.0008(10) 0.0191(10) 0.0037(9)
    C28 0.0480(13) 0.0402(11) 0.0274(10) -0.0005(9) 0.0169(9) -0.0030(8)
    N1 0.0308(8) 0.0263(8) 0.0377(9) 0.0031(7) 0.0154(7) 0.0052(7)
    N2 0.0365(10) 0.0377(10) 0.0897(16) 0.0130(8) 0.0322(10) 0.0280(10)
    N3 0.0271(8) 0.0378(9) 0.0394(10) -0.0060(7) 0.0135(7) -0.0120(7)
    N4 0.0279(9) 0.0891(16) 0.0538(12) -0.0124(10) 0.0129(9) -0.0382(12)
_geom_special_details
;
All esds (except the esd in the dihedral angle between two l.s. planes) are
estimated using the full covariance matrix. The cell esds are taken into
account individually in the estimation of esds in distances, angles and
torsion angles; correlations between esds in cell parameters are only used
when they are defined by crystal symmetry. An approximate (isotropic)
treatment of cell esds is used for estimating esds involving l.s. planes.
;
loop_
    _geom_bond_atom_site_label_1
    _geom_bond_atom_site_label_2
    _geom_bond_site_symmetry_2
    _geom_bond_distance
    _geom_bond_publ_flag
    Cl1 C12 . 1.750(2) ?
    Cl2 C26 . 1.744(2) ?
    S1 C1 . 1.716(2) ?
    S1 C3 . 1.762(2) ?
    S2 C15 . 1.712(2) ?
    S2 C17 . 1.767(2) ?
    C1 N2 . 1.312(3) ?
    C1 N1 . 1.331(2) ?
    C2 C3 . 1.352(3) ?
    C2 N1 . 1.406(2) ?
    C2 C4 . 1.524(3) ?
    C3 C8 . 1.500(3) ?
    C4 C5 . 1.527(3) ?
    C4 C7 . 1.533(3) ?
    C4 C6 . 1.534(3) ?
    C5 H5A . 0.9800 ?
    C5 H5B . 0.9800 ?
    C5 H5C . 0.9800 ?
    C6 H6A . 0.9800 ?
    C6 H6B . 0.9800 ?
    C6 H6C . 0.9800 ?
    C7 H7A . 0.9800 ?
    C7 H7B . 0.9800 ?
    C7 H7C . 0.9800 ?
    C8 C9 . 1.524(3) ?
    C8 H8A . 0.9900 ?
    C8 H8B . 0.9900 ?
    C9 C10 . 1.383(3) ?
    C9 C14 . 1.385(3) ?
    C10 C11 . 1.385(3) ?
    C10 H10 . 0.9500 ?
    C11 C12 . 1.370(3) ?
    C11 H11 . 0.9500 ?
    C12 C13 . 1.368(3) ?
    C13 C14 . 1.385(3) ?
    C13 H13 . 0.9500 ?
    C14 H14 . 0.9500 ?
    C15 N4 . 1.318(3) ?
    C15 N3 . 1.327(3) ?
    C16 C17 . 1.346(3) ?
    C16 N3 . 1.406(2) ?
    C16 C18 . 1.519(3) ?
    C17 C22 . 1.502(3) ?
    C18 C19 . 1.530(3) ?
    C18 C20 . 1.534(3) ?
    C18 C21 . 1.537(3) ?
    C19 H19A . 0.9800 ?
    C19 H19B . 0.9800 ?
    C19 H19C . 0.9800 ?
    C20 H20A . 0.9800 ?
    C20 H20B . 0.9800 ?
    C20 H20C . 0.9800 ?
    C21 H21A . 0.9800 ?
    C21 H21B . 0.9800 ?
    C21 H21C . 0.9800 ?
    C22 C23 . 1.520(3) ?
    C22 H22A . 0.9900 ?
    C22 H22B . 0.9900 ?
    C23 C28 . 1.385(3) ?
    C23 C24 . 1.392(3) ?
    C24 C25 . 1.378(3) ?
    C24 H24 . 0.9500 ?
    C25 C26 . 1.381(3) ?
    C25 H25 . 0.9500 ?
    C26 C27 . 1.377(3) ?
    C27 C28 . 1.387(3) ?
    C27 H27 . 0.9500 ?
    C28 H28 . 0.9500 ?
    N1 H1 . 0.8800 ?
    N2 H2A . 0.8800 ?
    N2 H2B . 0.8800 ?
    N3 H3 . 0.8800 ?
    N4 H4A . 0.8800 ?
    N4 H4B . 0.8800 ?
loop_
    _geom_angle_atom_site_label_1
    _geom_angle_atom_site_label_2
    _geom_angle_atom_site_label_3
    _geom_angle_site_symmetry_1
    _geom_angle_site_symmetry_3
    _geom_angle
    _geom_angle_publ_flag
    C1 S1 C3 . . 91.06(10) ?
    C15 S2 C17 . . 90.97(10) ?
    N2 C1 N1 . . 123.71(18) ?
    N2 C1 S1 . . 125.80(16) ?
    N1 C1 S1 . . 110.49(14) ?
    C3 C2 N1 . . 111.08(17) ?
    C3 C2 C4 . . 132.96(18) ?
    N1 C2 C4 . . 115.92(17) ?
    C2 C3 C8 . . 134.36(19) ?
    C2 C3 S1 . . 111.08(14) ?
    C8 C3 S1 . . 114.55(16) ?
    C2 C4 C5 . . 108.51(17) ?
    C2 C4 C7 . . 109.74(16) ?
    C5 C4 C7 . . 109.6(2) ?
    C2 C4 C6 . . 111.26(19) ?
    C5 C4 C6 . . 109.6(2) ?
    C7 C4 C6 . . 108.1(2) ?
    C4 C5 H5A . . 109.5 ?
    C4 C5 H5B . . 109.5 ?
    H5A C5 H5B . . 109.5 ?
    C4 C5 H5C . . 109.5 ?
    H5A C5 H5C . . 109.5 ?
    H5B C5 H5C . . 109.5 ?
    C4 C6 H6A . . 109.5 ?
    C4 C6 H6B . . 109.5 ?
    H6A C6 H6B . . 109.5 ?
    C4 C6 H6C . . 109.5 ?
    H6A C6 H6C . . 109.5 ?
    H6B C6 H6C . . 109.5 ?
    C4 C7 H7A . . 109.5 ?
    C4 C7 H7B . . 109.5 ?
    H7A C7 H7B . . 109.5 ?
    C4 C7 H7C . . 109.5 ?
    H7A C7 H7C . . 109.5 ?
    H7B C7 H7C . . 109.5 ?
    C3 C8 C9 . . 115.56(17) ?
    C3 C8 H8A . . 108.4 ?
    C9 C8 H8A . . 108.4 ?
    C3 C8 H8B . . 108.4 ?
    C9 C8 H8B . . 108.4 ?
    H8A C8 H8B . . 107.5 ?
    C10 C9 C14 . . 117.9(2) ?
    C10 C9 C8 . . 118.15(18) ?
    C14 C9 C8 . . 123.92(18) ?
    C9 C10 C11 . . 121.2(2) ?
    C9 C10 H10 . . 119.4 ?
    C11 C10 H10 . . 119.4 ?
    C12 C11 C10 . . 119.1(2) ?
    C12 C11 H11 . . 120.4 ?
    C10 C11 H11 . . 120.4 ?
    C13 C12 C11 . . 121.3(2) ?
    C13 C12 Cl1 . . 119.65(18) ?
    C11 C12 Cl1 . . 119.02(19) ?
    C12 C13 C14 . . 118.9(2) ?
    C12 C13 H13 . . 120.5 ?
    C14 C13 H13 . . 120.5 ?
    C9 C14 C13 . . 121.4(2) ?
    C9 C14 H14 . . 119.3 ?
    C13 C14 H14 . . 119.3 ?
    N4 C15 N3 . . 123.75(19) ?
    N4 C15 S2 . . 125.65(16) ?
    N3 C15 S2 . . 110.60(15) ?
    C17 C16 N3 . . 111.16(17) ?
    C17 C16 C18 . . 134.23(18) ?
    N3 C16 C18 . . 114.59(17) ?
    C16 C17 C22 . . 134.4(2) ?
    C16 C17 S2 . . 110.96(15) ?
    C22 C17 S2 . . 114.66(15) ?
    C16 C18 C19 . . 111.79(17) ?
    C16 C18 C20 . . 109.72(16) ?
    C19 C18 C20 . . 108.34(18) ?
    C16 C18 C21 . . 108.38(16) ?
    C19 C18 C21 . . 109.12(17) ?
    C20 C18 C21 . . 109.46(18) ?
    C18 C19 H19A . . 109.5 ?
    C18 C19 H19B . . 109.5 ?
    H19A C19 H19B . . 109.5 ?
    C18 C19 H19C . . 109.5 ?
    H19A C19 H19C . . 109.5 ?
    H19B C19 H19C . . 109.5 ?
    C18 C20 H20A . . 109.5 ?
    C18 C20 H20B . . 109.5 ?
    H20A C20 H20B . . 109.5 ?
    C18 C20 H20C . . 109.5 ?
    H20A C20 H20C . . 109.5 ?
    H20B C20 H20C . . 109.5 ?
    C18 C21 H21A . . 109.5 ?
    C18 C21 H21B . . 109.5 ?
    H21A C21 H21B . . 109.5 ?
    C18 C21 H21C . . 109.5 ?
    H21A C21 H21C . . 109.5 ?
    H21B C21 H21C . . 109.5 ?
    C17 C22 C23 . . 116.30(17) ?
    C17 C22 H22A . . 108.2 ?
    C23 C22 H22A . . 108.2 ?
    C17 C22 H22B . . 108.2 ?
    C23 C22 H22B . . 108.2 ?
    H22A C22 H22B . . 107.4 ?
    C28 C23 C24 . . 117.70(19) ?
    C28 C23 C22 . . 123.74(18) ?
    C24 C23 C22 . . 118.56(18) ?
    C25 C24 C23 . . 121.8(2) ?
    C25 C24 H24 . . 119.1 ?
    C23 C24 H24 . . 119.1 ?
    C24 C25 C26 . . 118.94(19) ?
    C24 C25 H25 . . 120.5 ?
    C26 C25 H25 . . 120.5 ?
    C27 C26 C25 . . 120.9(2) ?
    C27 C26 Cl2 . . 119.87(17) ?
    C25 C26 Cl2 . . 119.25(16) ?
    C26 C27 C28 . . 119.2(2) ?
    C26 C27 H27 . . 120.4 ?
    C28 C27 H27 . . 120.4 ?
    C23 C28 C27 . . 121.38(19) ?
    C23 C28 H28 . . 119.3 ?
    C27 C28 H28 . . 119.3 ?
    C1 N1 C2 . . 116.29(16) ?
    C1 N1 H1 . . 121.9 ?
    C2 N1 H1 . . 121.9 ?
    C1 N2 H2A . . 120.0 ?
    C1 N2 H2B . . 120.0 ?
    H2A N2 H2B . . 120.0 ?
    C15 N3 C16 . . 116.31(17) ?
    C15 N3 H3 . . 121.8 ?
    C16 N3 H3 . . 121.8 ?
    C15 N4 H4A . . 120.0 ?
    C15 N4 H4B . . 120.0 ?
    H4A N4 H4B . . 120.0 ?
loop_
    _geom_torsion_atom_site_label_1
    _geom_torsion_atom_site_label_2
    _geom_torsion_atom_site_label_3
    _geom_torsion_atom_site_label_4
    _geom_torsion_site_symmetry_1
    _geom_torsion_site_symmetry_2
    _geom_torsion_site_symmetry_3
    _geom_torsion_site_symmetry_4
    _geom_torsion
    _geom_torsion_publ_flag
    C3 S1 C1 N2 . . . . 179.1(2) ?
    C3 S1 C1 N1 . . . . 0.27(16) ?
    N1 C2 C3 C8 . . . . -177.9(2) ?
    C4 C2 C3 C8 . . . . -0.4(4) ?
    N1 C2 C3 S1 . . . . 1.0(2) ?
    C4 C2 C3 S1 . . . . 178.50(18) ?
    C1 S1 C3 C2 . . . . -0.75(16) ?
    C1 S1 C3 C8 . . . . 178.39(16) ?
    C3 C2 C4 C5 . . . . -103.9(3) ?
    N1 C2 C4 C5 . . . . 73.5(2) ?
    C3 C2 C4 C7 . . . . 136.4(2) ?
    N1 C2 C4 C7 . . . . -46.2(2) ?
    C3 C2 C4 C6 . . . . 16.8(3) ?
    N1 C2 C4 C6 . . . . -165.77(19) ?
    C2 C3 C8 C9 . . . . 87.5(3) ?
    S1 C3 C8 C9 . . . . -91.4(2) ?
    C3 C8 C9 C10 . . . . -175.3(2) ?
    C3 C8 C9 C14 . . . . 5.3(3) ?
    C14 C9 C10 C11 . . . . 1.8(4) ?
    C8 C9 C10 C11 . . . . -177.6(3) ?
    C9 C10 C11 C12 . . . . -0.3(5) ?
    C10 C11 C12 C13 . . . . -1.4(5) ?
    C10 C11 C12 Cl1 . . . . 179.3(2) ?
    C11 C12 C13 C14 . . . . 1.5(4) ?
    Cl1 C12 C13 C14 . . . . -179.3(2) ?
    C10 C9 C14 C13 . . . . -1.8(4) ?
    C8 C9 C14 C13 . . . . 177.6(2) ?
    C12 C13 C14 C9 . . . . 0.2(4) ?
    C17 S2 C15 N4 . . . . 179.8(2) ?
    C17 S2 C15 N3 . . . . 0.19(17) ?
    N3 C16 C17 C22 . . . . 179.3(2) ?
    C18 C16 C17 C22 . . . . -2.6(4) ?
    N3 C16 C17 S2 . . . . -0.9(2) ?
    C18 C16 C17 S2 . . . . 177.18(19) ?
    C15 S2 C17 C16 . . . . 0.42(17) ?
    C15 S2 C17 C22 . . . . -179.73(17) ?
    C17 C16 C18 C19 . . . . -2.1(3) ?
    N3 C16 C18 C19 . . . . 175.88(18) ?
    C17 C16 C18 C20 . . . . 118.1(3) ?
    N3 C16 C18 C20 . . . . -63.9(2) ?
    C17 C16 C18 C21 . . . . -122.4(3) ?
    N3 C16 C18 C21 . . . . 55.6(2) ?
    C16 C17 C22 C23 . . . . 91.1(3) ?
    S2 C17 C22 C23 . . . . -88.7(2) ?
    C17 C22 C23 C28 . . . . -3.9(3) ?
    C17 C22 C23 C24 . . . . 176.98(19) ?
    C28 C23 C24 C25 . . . . -2.3(3) ?
    C22 C23 C24 C25 . . . . 176.9(2) ?
    C23 C24 C25 C26 . . . . 1.2(4) ?
    C24 C25 C26 C27 . . . . 1.1(3) ?
    C24 C25 C26 Cl2 . . . . -178.98(18) ?
    C25 C26 C27 C28 . . . . -2.2(3) ?
    Cl2 C26 C27 C28 . . . . 177.89(17) ?
    C24 C23 C28 C27 . . . . 1.1(3) ?
    C22 C23 C28 C27 . . . . -178.0(2) ?
    C26 C27 C28 C23 . . . . 1.1(3) ?
    N2 C1 N1 C2 . . . . -178.6(2) ?
    S1 C1 N1 C2 . . . . 0.3(2) ?
    C3 C2 N1 C1 . . . . -0.9(2) ?
    C4 C2 N1 C1 . . . . -178.81(17) ?
    N4 C15 N3 C16 . . . . 179.7(2) ?
    S2 C15 N3 C16 . . . . -0.8(2) ?
    C17 C16 N3 C15 . . . . 1.1(3) ?
    C18 C16 N3 C15 . . . . -177.38(18) ?
loop_
    _geom_hbond_atom_site_label_D
    _geom_hbond_atom_site_label_H
    _geom_hbond_atom_site_label_A
    _geom_hbond_site_symmetry_A
    _geom_hbond_distance_DH
    _geom_hbond_distance_HA
    _geom_hbond_distance_DA
    _geom_hbond_angle_DHA
    N1 H1 Cl3 . 0.88 2.33 3.0882(16) 144.1
    N2 H2A Cl3 . 0.88 2.34 3.1078(19) 146.3
    N2 H2B Cl4 . 0.88 2.21 3.0327(19) 155.1
    N3 H3 Cl4 . 0.88 2.27 3.0289(17) 145.1
    N4 H4A Cl4 . 0.88 2.36 3.1131(19) 143.4
    N4 H4B Cl3 1_455 0.88 2.22 3.0543(19) 157.2
data_global
_journal_date_recd_electronic     2010-02-03
_journal_date_accepted     2010-02-25
_journal_name_full     'Acta Crystallographica, Section E'
_journal_year     2010
_journal_volume     66
_journal_issue      4
_journal_page_first     o735
_journal_page_last     o735
_journal_paper_category     QO
_journal_coeditor_code     BT5189
_publ_contact_author_name     'Ai-Xi Hu'
_publ_contact_author_address
;
School of Chemistry and Chemical Engineering, Hunan University, Changsha
410082,People's Republic of China
;
_publ_contact_author_email     'axhu0731@yahoo.com.cn'
_publ_contact_author_fax     ?
_publ_contact_author_phone     '8613974825738'
_publ_section_title
;
2-Amino-4-<i>tert</i>-butyl-5-(4-chlorobenzyl)thiazol-3-ium chloride
;
loop_
    _publ_author_name
    _publ_author_address
    'Peng, Jun-Mei'
;
College of Chemistry and Chemical Engineering, Hunan University
Changsha 410082, People's Republic of China
;
    'Yang, Lin-Tao'
;
College of Chemistry and Chemical Engineering, Hunan University
Changsha 410082, People's Republic of China
;
    'Qin, Zhi'
;
College of Chemistry and Chemical Engineering, Hunan University
Changsha 410082, People's Republic of China
;
    'Hu, Ai-Xi'
;
College of Chemistry and Chemical Engineering, Hunan University
Changsha 410082, People's Republic of China
;
_publ_section_synopsis     .
