# Supplementary material for: 2-Amino-4-tert-butyl-5-(4-chloro­benz­yl)thia­zol-3-ium chloride
Source: Acta Crystallogr Sect E Struct Rep Online. 2010 Mar 3;66(Pt 4):o735. doi: 10.1107/S160053681000721X (PMC2983809; doi:10.1107/S160053681000721X)
Supplement: Supplementary file 2 [file e-66-0o735-Isup2.hkl]

# 
# h,k,l, Fc-squared, Fo-squared, sigma(Fo-squared) and status flag 
# 
data_I
_shelx_title ' 11171m in P2(1)/n' 
_shelx_refln_list_code          4 
_shelx_F_calc_maximum      310.06 
_exptl_crystal_F_000      1328.00 
_reflns_d_resolution_high  0.7795 
 
loop_ 
 _symmetry_equiv_pos_as_xyz 
 'x, y, z' 
 '-x+1/2, y+1/2, -z+1/2' 
 '-x, -y, -z' 
 'x-1/2, -y-1/2, z-1/2' 
 
_cell_length_a    12.0810 
_cell_length_b    17.0208 
_cell_length_c    16.6465 
_cell_angle_alpha  90.000 
_cell_angle_beta  108.587 
_cell_angle_gamma  90.000 
 
_shelx_F_squared_multiplier     1.000 
 
loop_ 
 _refln_index_h 
 _refln_index_k 
 _refln_index_l 
 _refln_F_squared_calc 
 _refln_F_squared_meas 
 _refln_F_squared_sigma 
 _refln_observed_status 
   2   0   0    27604.00    29122.12    360.17 o 
   4   0   0    25568.51    26938.50    330.65 o 
   6   0   0     5221.60     5642.33     73.41 o 
   8   0   0      232.14      211.84     16.59 o 
  10   0   0       30.05       21.56     16.22 o 
  12   0   0      272.58      233.87     25.08 o 
  14   0   0      376.42      353.43     32.02 o 
   1   1   0     5171.08     5162.16    329.08 o 
   2   1   0     7880.11     8863.92    111.06 o 
   3   1   0    96140.10   104604.86   1117.34 o 
   4   1   0     5392.13     5455.42     71.52 o 
   5   1   0     4480.84     4795.72     44.12 o 
   6   1   0     2691.46     2164.81     22.00 o 
   7   1   0      295.10      232.54     10.09 o 
   8   1   0     3304.76     3264.06     36.20 o 
   9   1   0      771.84      732.66     17.80 o 
  10   1   0     3009.92     3036.61     82.01 o 
  11   1   0       52.57       34.69     11.50 o 
  12   1   0      478.37      408.44     20.71 o 
  13   1   0       56.50       45.11     15.77 o 
  14   1   0      386.89      399.55     23.84 o 
   1   2   0    20070.50    21121.89    258.08 o 
   2   2   0     8633.33     8999.69     98.41 o 
   3   2   0        6.26        4.58      1.98 o 
   4   2   0    22515.79    22614.66    574.48 o 
   5   2   0    21310.47    22648.06    242.33 o 
   6   2   0        4.73        0.88      2.97 o 
   7   2   0       56.57       59.24      7.07 o 
   8   2   0     9605.47     9635.85     96.07 o 
   9   2   0     1589.41     1438.67     22.72 o 
  10   2   0      434.12      420.88     22.34 o 
  11   2   0       47.06       38.33     12.27 o 
  12   2   0      577.70      546.29     24.34 o 
  13   2   0       23.13       -0.92     13.84 o 
  14   2   0      145.92      140.94     22.26 o 
   1   3   0     1294.23     1419.83     19.42 o 
   2   3   0      913.35     1168.69     18.88 o 
   3   3   0     2024.69     2095.83     29.20 o 
   4   3   0      478.04      494.11      9.56 o 
   5   3   0    25883.04    28374.84    299.70 o 
   6   3   0     1202.44     1180.30     16.68 o 
   7   3   0      201.98      183.53     13.30 o 
   8   3   0      553.61      553.55     14.85 o 
   9   3   0        0.06       -0.49      7.55 o 
  10   3   0      158.89      164.60     11.29 o 
  11   3   0       21.58       50.51     12.23 o 
  12   3   0      576.83      584.88     24.76 o 
  13   3   0      151.33      142.79     22.26 o 
  14   3   0      822.54      832.24     32.49 o 
   0   4   0    29862.56    33178.92    683.48 o 
   1   4   0     4235.44     4257.61     49.56 o 
   2   4   0    11152.08    11848.29    126.03 o 
   3   4   0      470.14      474.43      8.49 o 
   4   4   0    23409.50    25168.03    266.36 o 
   5   4   0      578.81      603.17     18.55 o 
   6   4   0     4057.95     4277.69     53.29 o 
   7   4   0      355.86      300.03      8.35 o 
   8   4   0     3755.59     3913.11     55.98 o 
   9   4   0      525.91      523.20     13.08 o 
  10   4   0        0.88       -6.07      6.07 o 
  11   4   0      102.53       52.38     11.06 o 
  12   4   0     1241.28     1232.84     36.70 o 
  13   4   0      290.29      298.06     19.96 o 
  14   4   0        8.17        0.19     16.26 o 
   1   5   0     8418.75     9265.30     99.06 o 
   2   5   0    10865.31    11582.88    123.35 o 
   3   5   0     3369.37     3650.64     40.84 o 
   4   5   0      887.62      886.26     19.38 o 
   5   5   0      341.51      404.73      8.70 o 
   6   5   0     4456.10     4447.41     51.46 o 
   7   5   0     1293.06     1385.55     24.46 o 
   8   5   0        0.99        6.02      6.05 o 
   9   5   0      776.77      755.48     17.95 o 
  10   5   0      320.89      288.76     11.05 o 
  11   5   0       13.92        2.46      8.80 o 
  12   5   0      483.71      464.40     25.57 o 
  13   5   0        3.65      -14.53     14.53 o 
  14   5   0       32.85       20.14     17.50 o 
   0   6   0     7580.63     7857.78    289.54 o 
   1   6   0        5.13        7.54      3.33 o 
   2   6   0     5828.52     6336.64     69.10 o 
   3   6   0     2648.62     2779.70     32.10 o 
   4   6   0     5987.53     6147.18     77.94 o 
   5   6   0      348.56      396.16      8.82 o 
   6   6   0     2467.99     2458.24     34.72 o 
   7   6   0       37.21       50.18      8.15 o 
   8   6   0     4546.62     4442.43     76.18 o 
   9   6   0     1478.73     1403.47     26.84 o 
  10   6   0      684.97      744.61     19.12 o 
  11   6   0      192.92      189.07     13.93 o 
  12   6   0      760.07      748.17     22.29 o 
  13   6   0      489.00      496.39     25.08 o 
  14   6   0      246.07      264.62     35.33 o 
   1   7   0       15.89       18.75      3.99 o 
   2   7   0     4754.04     4858.65     54.09 o 
   3   7   0     1549.86     1453.13     18.66 o 
   4   7   0     2077.91     2242.26     31.57 o 
   5   7   0     2357.27     2470.31     34.76 o 
   6   7   0     2796.93     2750.47     50.14 o 
   7   7   0     3796.75     4012.15     69.69 o 
   8   7   0      131.28      153.13     11.25 o 
   9   7   0       53.13       53.14     10.40 o 
  10   7   0      318.37      360.69     23.32 o 
  11   7   0      110.67       98.04     27.11 o 
  12   7   0      176.44      173.95     18.65 o 
  13   7   0        6.55        7.90     21.35 o 
   0   8   0     7560.01     7688.00    118.98 o 
   1   8   0     7634.92     8699.60     94.61 o 
   2   8   0       28.67       37.37      5.39 o 
   3   8   0      366.32      377.34      8.47 o 
   4   8   0      288.44      242.40      9.25 o 
   5   8   0     1976.62     2017.34     29.72 o 
   6   8   0      742.51      791.36     21.06 o 
   7   8   0        9.30        0.78      7.11 o 
   8   8   0      382.00      374.04     15.73 o 
   9   8   0      275.90      261.22     14.72 o 
  10   8   0      683.44      671.94     22.30 o 
  11   8   0      132.56      195.80     16.69 o 
  12   8   0      363.95      413.55     49.05 o 
  13   8   0       36.27       46.65     24.98 o 
   1   9   0     4525.85     4983.77     56.46 o 
   2   9   0      251.99      189.39      6.02 o 
   3   9   0     6280.18     6450.29     71.75 o 
   4   9   0      511.28      537.74     11.84 o 
   5   9   0      182.13      166.77      7.13 o 
   6   9   0     1821.97     1788.97     37.15 o 
   7   9   0       12.08        6.67      7.96 o 
   8   9   0       42.31       45.63      9.77 o 
   9   9   0      745.03      776.73     23.93 o 
  10   9   0       12.02       27.60     10.95 o 
  11   9   0      419.27      455.08     20.34 o 
  12   9   0        0.03       39.71     21.24 o 
  13   9   0        0.43       13.92     16.94 o 
   0  10   0      156.68      191.00      9.07 o 
   1  10   0     2315.80     2317.34     29.15 o 
   2  10   0       20.07       12.47      5.04 o 
   3  10   0        4.87        5.27      5.02 o 
   4  10   0      512.21      455.36     11.32 o 
   5  10   0     1125.77     1142.68     27.31 o 
   6  10   0      232.90      265.69     13.62 o 
   7  10   0      138.39      154.82     13.55 o 
   8  10   0      806.97      820.01     24.45 o 
   9  10   0      499.17      475.08     19.47 o 
  10  10   0      256.42      273.32     16.59 o 
  11  10   0       32.41       58.85     23.64 o 
  12  10   0      319.90      287.84     19.11 o 
  13  10   0       12.74       16.55     25.94 o 
   1  11   0        9.01       28.65      9.07 o 
   2  11   0      396.14      388.46      9.22 o 
   3  11   0      138.02      146.50      6.58 o 
   4  11   0      726.94      716.03     15.06 o 
   5  11   0       76.34       97.81     10.76 o 
   6  11   0       30.41       15.51      8.87 o 
   7  11   0      847.48      820.89     24.75 o 
   8  11   0        1.65       -6.96      9.28 o 
   9  11   0       30.87       32.26     12.33 o 
  10  11   0      237.13      246.56     16.82 o 
  11  11   0      431.98      407.88     25.40 o 
  12  11   0       38.47       22.61     15.06 o 
   0  12   0      341.92      336.45     12.66 o 
   1  12   0      154.77      146.31     10.83 o 
   2  12   0     1011.75     1045.42     16.93 o 
   3  12   0     3914.82     3811.08     46.02 o 
   4  12   0        0.68        6.79      7.95 o 
   5  12   0      921.01      927.79     27.54 o 
   6  12   0      679.14      707.00     22.25 o 
   7  12   0       75.60       74.28     11.98 o 
   8  12   0      401.14      392.12     18.42 o 
   9  12   0       92.01       83.68     18.41 o 
  10  12   0        2.59      -10.84     11.59 o 
  11  12   0        1.46       -1.75     12.96 o 
  12  12   0       48.71       64.55     16.58 o 
   1  13   0        0.21       -0.42      4.57 o 
   2  13   0        4.56       11.30      5.18 o 
   3  13   0     2027.92     1978.34     31.78 o 
   4  13   0      404.10      363.92     16.04 o 
   5  13   0      126.10      148.96     13.48 o 
   6  13   0      738.55      694.28     23.31 o 
   7  13   0     1143.89     1165.40     31.28 o 
   8  13   0       15.34        0.66     10.94 o 
   9  13   0       78.90       79.07     14.29 o 
  10  13   0      114.83       93.72     15.70 o 
  11  13   0      173.31      197.08     24.76 o 
   0  14   0       17.97       13.44     10.94 o 
   1  14   0     2119.75     1955.25     31.67 o 
   2  14   0     2239.91     2210.40     30.32 o 
   3  14   0      324.96      357.47     15.99 o 
   4  14   0      275.79      272.81     14.94 o 
   5  14   0       61.50       63.75     11.81 o 
   6  14   0      258.42      228.45     14.83 o 
   7  14   0      154.26      179.11     16.34 o 
   8  14   0       13.82        8.35     11.71 o 
   9  14   0       48.43       22.07     13.17 o 
  10  14   0       91.19      114.42     17.53 o 
  11  14   0       67.81       88.37     17.91 o 
   1  15   0      335.84      320.87     22.94 o 
   2  15   0     4560.14     4423.94     62.46 o 
   3  15   0       30.42       44.30     10.60 o 
   4  15   0        5.24       -9.40      9.40 o 
   5  15   0      111.62       78.02     12.37 o 
   6  15   0        0.44       -6.20     10.35 o 
   7  15   0       74.46       90.31     15.10 o 
   8  15   0       39.00       15.39     12.64 o 
   9  15   0        3.15       -6.36     14.09 o 
  10  15   0       17.20       14.12     14.97 o 
   0  16   0      395.40      409.15     16.71 o 
   1  16   0      199.15      176.97     11.02 o 
   2  16   0        0.11       44.59     14.41 o 
   3  16   0      260.12      264.29     14.98 o 
   4  16   0       17.36        8.60     10.00 o 
   5  16   0        6.05        3.46     10.37 o 
   6  16   0      163.54      171.22     22.26 o 
   7  16   0       89.92       79.49     14.22 o 
   8  16   0      116.40      134.51     16.87 o 
   9  16   0      117.53      127.84     18.10 o 
   1  17   0      773.77      665.05     40.72 o 
   2  17   0      326.67      350.54     17.51 o 
   3  17   0      313.94      299.87     16.74 o 
   4  17   0      402.97      334.42     17.56 o 
   5  17   0       45.90       36.24     20.92 o 
   6  17   0      220.43      219.52     16.60 o 
   7  17   0      389.87      398.61     28.55 o 
   8  17   0        0.76      -13.43     13.43 o 
   9  17   0        0.78       -0.18     14.79 o 
   0  18   0     1157.68     1108.19     29.35 o 
   1  18   0       58.69       44.69     16.87 o 
   2  18   0        0.22       14.57     11.28 o 
   3  18   0      261.99      245.60     16.45 o 
   4  18   0       56.52       50.23     13.53 o 
   5  18   0       86.36       73.49     14.22 o 
   6  18   0       33.74       26.82     13.78 o 
   7  18   0      124.12      129.17     18.09 o 
   8  18   0       10.45        3.24     15.69 o 
   1  19   0      150.26      148.34     15.58 o 
   2  19   0      272.47      259.40     17.17 o 
   3  19   0        1.96       -0.17     12.06 o 
   4  19   0      425.88      393.25     36.24 o 
   5  19   0      161.64      173.87     23.38 o 
   6  19   0      662.29      666.37     26.60 o 
   7  19   0        4.18       -0.99     15.20 o 
   1  20   0       14.95        9.97     12.72 o 
   2  20   0       17.36       12.39     13.07 o 
   3  20   0       77.57       94.62     28.93 o 
   4  20   0      517.20      477.59     35.55 o 
   5  20   0      224.35      223.13     20.83 o 
   1  21   0      257.58      313.83     29.89 o 
   2  21   0      105.98       79.51     16.54 o 
   3  21   0        0.81        1.27     15.48 o 
 -13   0   1       91.71      112.93     23.06 o 
 -11   0   1      863.67      905.72     40.03 o 
  -9   0   1     1662.34     1609.28     33.92 o 
  -7   0   1      932.70      868.87     15.88 o 
  -5   0   1     4056.93     4194.63     54.92 o 
  -3   0   1       70.95       36.96     16.17 o 
  -1   0   1      494.08      255.97      7.05 o 
   1   0   1       56.35       48.14      3.31 o 
   3   0   1    43593.13    47036.71    575.35 o 
   5   0   1     3357.78     3527.50     47.18 o 
   7   0   1        6.40        3.10      4.04 o 
   9   0   1      421.40      420.89     25.62 o 
  11   0   1     2080.85     1969.73     66.39 o 
  13   0   1      109.50      131.29     26.47 o 
 -14   1   1      141.03      172.40     20.94 o 
 -13   1   1       62.46       77.51     15.61 o 
 -12   1   1       82.13       63.12     14.68 o 
 -11   1   1      116.14      111.95     14.71 o 
 -10   1   1      480.83      497.71     15.82 o 
  -9   1   1       59.58       53.75      6.33 o 
  -8   1   1     1699.77     1773.76     19.71 o 
  -7   1   1       73.38       84.34      5.44 o 
  -6   1   1      397.29      374.05     12.44 o 
  -5   1   1      501.70      556.57      8.82 o 
  -4   1   1      433.34      368.50      6.22 o 
  -3   1   1      762.96      767.21     19.92 o 
  -2   1   1        8.13        0.05      2.02 o 
  -1   1   1      480.99      457.21      8.54 o 
   0   1   1      504.48      374.78     48.57 o 
   1   1   1      253.24      230.37      4.62 o 
   2   1   1      827.48      774.50      9.95 o 
   3   1   1      290.46      257.15      4.34 o 
   4   1   1      547.06      447.17      6.17 o 
   5   1   1     2374.22     2587.61     25.26 o 
   6   1   1     3592.66     3600.87     34.48 o 
   7   1   1       92.66       77.47      4.27 o 
   8   1   1     2999.86     3090.53     37.80 o 
   9   1   1     1582.63     1518.22     27.95 o 
  10   1   1      465.38      478.15     20.53 o 
  11   1   1       13.66       12.89     12.28 o 
  12   1   1      257.54      216.89     20.10 o 
  13   1   1        3.20        3.57     14.29 o 
  14   1   1        4.96       -7.23     16.17 o 
 -14   2   1        0.14        4.39     15.28 o 
 -13   2   1       65.96       69.38     15.17 o 
 -12   2   1        0.16       -0.37     12.39 o 
 -11   2   1       33.26       43.00      9.06 o 
 -10   2   1      745.90      685.77     18.31 o 
  -9   2   1      494.77      491.05     10.32 o 
  -8   2   1       24.38       12.80      4.09 o 
  -7   2   1      197.31      189.23      5.31 o 
  -6   2   1        1.93        6.46      2.78 o 
  -5   2   1      415.52      408.61      6.50 o 
  -4   2   1     2262.36     2472.04     28.94 o 
  -3   2   1    30159.86    32387.11    340.90 o 
  -2   2   1     1487.03     1573.90     21.06 o 
  -1   2   1      342.49      320.33      6.36 o 
   0   2   1      674.97      598.13     21.15 o 
   1   2   1     1474.06     1543.85     46.38 o 
   2   2   1        5.28        7.08      1.96 o 
   3   2   1      993.29      887.17     13.71 o 
   4   2   1     2718.40     2748.80     31.69 o 
   5   2   1     1292.14     1293.22     16.81 o 
   6   2   1     1487.88     1567.73     16.90 o 
   7   2   1       41.97       34.88      3.25 o 
   8   2   1     2829.63     2862.64     37.41 o 
   9   2   1       32.11       55.39      6.55 o 
  10   2   1      224.04      231.45     15.58 o 
  11   2   1       33.45       23.07     12.28 o 
  12   2   1      125.08      133.56     25.89 o 
  13   2   1      180.01      223.35     32.45 o 
  14   2   1       64.05       98.34     26.15 o 
 -14   3   1      373.24      411.94     27.17 o 
 -13   3   1       39.39       24.06     18.79 o 
 -12   3   1      189.96      247.70     20.30 o 
 -11   3   1      105.80      103.97     10.97 o 
 -10   3   1      523.87      513.60     20.64 o 
  -9   3   1     2231.05     2090.98     35.28 o 
  -8   3   1      118.74      123.73     10.55 o 
  -7   3   1       72.47       54.64      5.78 o 
  -6   3   1      748.47      697.55     11.68 o 
  -5   3   1        9.56       24.20      3.96 o 
  -4   3   1      608.91      559.80      8.91 o 
  -3   3   1     3055.47     3269.38     43.32 o 
  -2   3   1     2119.32     2223.24     35.00 o 
  -1   3   1      581.09      594.36      8.87 o 
   0   3   1    40818.99    44628.18    538.19 o 
   1   3   1      513.34      517.21      8.14 o 
   2   3   1     7206.07     8121.01    123.37 o 
   3   3   1     1033.11     1035.54     16.36 o 
   4   3   1      145.49      125.21      5.58 o 
   5   3   1     2485.53     2343.33     28.36 o 
   6   3   1     1185.99     1104.44     22.23 o 
   7   3   1        8.89        8.80      4.30 o 
   8   3   1        2.04        3.33      4.99 o 
   9   3   1       29.24       33.32      6.26 o 
  10   3   1        7.31       10.22      7.86 o 
  11   3   1      350.94      304.28     17.95 o 
  12   3   1      358.91      388.98     21.40 o 
  13   3   1       34.07       21.52     15.13 o 
  14   3   1      225.88      233.95     23.49 o 
 -14   4   1       39.72       10.10     17.05 o 
 -13   4   1       28.04       22.61     35.65 o 
 -12   4   1        2.57        1.89     12.87 o 
 -11   4   1        0.13       -2.29      8.33 o 
 -10   4   1      388.38      396.84     12.22 o 
  -9   4   1       39.56       19.51      6.85 o 
  -8   4   1     1042.13     1105.87     21.42 o 
  -7   4   1       40.91       32.26      4.22 o 
  -6   4   1      268.41      285.89      7.22 o 
  -5   4   1     8400.57     9044.20    106.22 o 
  -4   4   1      359.61      358.67      7.82 o 
  -3   4   1     1899.64     2128.65     28.80 o 
  -2   4   1      101.12       79.98      6.58 o 
  -1   4   1     2137.62     2107.44     27.51 o 
   0   4   1    23024.16    25716.45    310.22 o 
   1   4   1    12800.09    13721.25    166.90 o 
   2   4   1        4.63       11.53      1.84 o 
   3   4   1      721.90      692.87     15.12 o 
   4   4   1     3053.70     3107.05     55.17 o 
   5   4   1      496.19      448.81     10.87 o 
   6   4   1      130.73      114.77      6.84 o 
   7   4   1       68.61       48.16      6.20 o 
   8   4   1      569.07      437.64     39.35 o 
   9   4   1      565.75      558.45     15.85 o 
  10   4   1       45.64       31.58      8.75 o 
  11   4   1        0.01      -10.64     10.64 o 
  12   4   1       99.44       98.81     16.37 o 
  13   4   1      289.17      300.85     20.72 o 
  14   4   1       50.84       59.25     18.24 o 
 -14   5   1       97.68      132.28     21.53 o 
 -13   5   1       36.41       23.30     15.42 o 
 -12   5   1       10.40       -9.19     10.24 o 
 -11   5   1      470.97      437.36     16.41 o 
 -10   5   1     1915.09     1920.65     33.66 o 
  -9   5   1      793.81      860.02     19.40 o 
  -8   5   1     1388.81     1382.21     25.05 o 
  -7   5   1       31.50       27.50      5.64 o 
  -6   5   1     4355.95     4092.27     47.73 o 
  -5   5   1      320.05      438.34      9.41 o 
  -4   5   1     3384.96     3674.45     48.15 o 
  -3   5   1      180.09      194.09      5.52 o 
  -2   5   1      427.06      501.20      7.80 o 
  -1   5   1     1446.75     1613.84     22.11 o 
   0   5   1     2657.84     2689.08     44.31 o 
   1   5   1     9655.98    10257.55    125.68 o 
   2   5   1       93.54      101.70      3.90 o 
   3   5   1        2.44        4.56      4.11 o 
   4   5   1     1218.56     1348.22     26.40 o 
   5   5   1      804.77      764.74     18.19 o 
   6   5   1      588.23      522.97     12.81 o 
   7   5   1       77.66       68.38      7.23 o 
   8   5   1     2322.05     2292.17     36.72 o 
   9   5   1      651.20      652.42     16.69 o 
  10   5   1      293.59      238.48     15.81 o 
  11   5   1       62.74       37.19     11.14 o 
  12   5   1      181.63      220.73     20.94 o 
  13   5   1        2.99       -0.26     14.90 o 
  14   5   1        8.77       20.28     18.14 o 
 -14   6   1      271.21      318.84     37.68 o 
 -13   6   1       33.11       16.36     15.32 o 
 -12   6   1        0.80        4.18     10.96 o 
 -11   6   1        4.21       -8.73      8.73 o 
 -10   6   1      162.62      180.54     18.95 o 
  -9   6   1     2261.42     2168.16     36.30 o 
  -8   6   1      685.11      737.85     20.57 o 
  -7   6   1      354.05      344.34      9.36 o 
  -6   6   1     1275.72     1364.44     21.69 o 
  -5   6   1     1106.75     1106.62     18.04 o 
  -4   6   1      405.10      345.38      8.21 o 
  -3   6   1      733.89      746.54     10.77 o 
  -2   6   1      484.52      530.78      8.46 o 
  -1   6   1     2284.24     2550.74     29.66 o 
   0   6   1    19499.46    20837.82    252.13 o 
   1   6   1     2729.81     2968.43     39.11 o 
   2   6   1      869.50      952.63     14.98 o 
   3   6   1      454.69      492.50      8.99 o 
   4   6   1     6417.39     6389.15    101.53 o 
   5   6   1     1538.16     1393.22     28.33 o 
   6   6   1       51.35       17.93      9.23 o 
   7   6   1      278.48      276.26     12.72 o 
   8   6   1      149.31      165.31     12.16 o 
   9   6   1       77.79       67.76      8.86 o 
  10   6   1       13.13        7.18      7.91 o 
  11   6   1      429.98      432.66     16.74 o 
  12   6   1      112.64      140.73     18.56 o 
  13   6   1       27.14       15.55     16.07 o 
 -14   7   1      165.35      166.20     32.24 o 
 -13   7   1       88.77       39.87     16.04 o 
 -12   7   1        9.84       15.76     14.50 o 
 -11   7   1       16.87        1.01     10.50 o 
 -10   7   1     1345.33     1419.19     33.70 o 
  -9   7   1        8.55       -1.97      7.96 o 
  -8   7   1       25.02       34.33      9.29 o 
  -7   7   1      643.83      591.55     17.96 o 
  -6   7   1      222.42      203.89      7.49 o 
  -5   7   1     5369.66     5826.67     75.25 o 
  -4   7   1     6330.19     6400.70     70.47 o 
  -3   7   1     3491.18     3603.29     41.26 o 
  -2   7   1     2241.98     2282.32     27.40 o 
  -1   7   1    18538.69    20103.55    212.73 o 
   0   7   1     1856.33     2061.35     85.69 o 
   1   7   1        1.56        4.78      2.51 o 
   2   7   1        9.46        0.40      2.37 o 
   3   7   1      722.85      724.94     14.81 o 
   4   7   1     1120.92     1050.35     17.04 o 
   5   7   1      672.61      682.28     18.23 o 
   6   7   1      183.23      182.82     13.88 o 
   7   7   1      613.12      602.09     18.57 o 
   8   7   1      155.89      159.93     12.76 o 
   9   7   1      100.09       93.63     15.74 o 
  10   7   1      977.60      940.23     26.12 o 
  11   7   1      173.75      150.19     16.94 o 
  12   7   1      257.70      276.18     20.52 o 
  13   7   1        7.91      -10.25     21.35 o 
 -13   8   1       29.84       38.69     16.76 o 
 -12   8   1       91.27      112.83     22.42 o 
 -11   8   1     1066.52     1123.22     47.23 o 
 -10   8   1       88.22      101.82     19.27 o 
  -9   8   1      688.93      646.51     21.02 o 
  -8   8   1     1432.76     1371.76     31.93 o 
  -7   8   1       20.05       17.63      7.77 o 
  -6   8   1      626.35      642.19     14.79 o 
  -5   8   1     3258.87     3348.93     46.04 o 
  -4   8   1      155.78       91.63      5.97 o 
  -3   8   1      278.21      363.80      7.67 o 
  -2   8   1     2420.73     2695.56     32.22 o 
  -1   8   1     1606.56     1608.80     36.19 o 
   0   8   1     5508.18     5503.48    104.80 o 
   1   8   1       82.08       89.75      6.97 o 
   2   8   1       30.35       27.52      4.33 o 
   3   8   1    10722.29    11095.88    119.50 o 
   4   8   1     3540.06     3702.21     42.68 o 
   5   8   1        1.04       -5.17      5.85 o 
   6   8   1       72.69       51.65      8.53 o 
   7   8   1      179.49      160.62     14.36 o 
   8   8   1     1100.94     1047.95     26.91 o 
   9   8   1       82.15      104.78     15.05 o 
  10   8   1      207.36      205.69     24.98 o 
  11   8   1        8.97       12.15     11.61 o 
  12   8   1      169.30      175.99     19.36 o 
  13   8   1       86.97      100.02     27.54 o 
 -13   9   1       12.02       26.15     17.01 o 
 -12   9   1      257.32      254.48     28.18 o 
 -11   9   1        2.63      -10.91     10.91 o 
 -10   9   1      251.09      215.00     14.79 o 
  -9   9   1       37.25       46.21     17.03 o 
  -8   9   1        0.54       -7.81      7.81 o 
  -7   9   1      244.53      248.19     13.32 o 
  -6   9   1      153.41      144.01     10.74 o 
  -5   9   1     1762.79     1782.32     27.52 o 
  -4   9   1     3972.02     4057.97     88.03 o 
  -3   9   1      379.06      367.93      8.17 o 
  -2   9   1     3825.53     3684.36     43.03 o 
  -1   9   1      965.31      888.99     15.75 o 
   0   9   1     1475.87     1662.09     21.90 o 
   1   9   1     1320.79     1488.14     20.03 o 
   2   9   1     6022.57     6099.15     68.09 o 
   3   9   1      407.01      408.01     10.01 o 
   4   9   1     2064.75     2140.46     26.79 o 
   5   9   1      587.77      575.64     17.77 o 
   6   9   1     3578.72     3524.90     63.23 o 
   7   9   1      184.31      157.03     11.66 o 
   8   9   1      221.94      193.65     12.90 o 
   9   9   1       50.33       49.17     11.37 o 
  10   9   1       81.91       77.09     13.13 o 
  11   9   1        0.02       -4.68     23.16 o 
  12   9   1      407.72      445.91     22.88 o 
  13   9   1       37.45       25.62     26.05 o 
 -13  10   1      174.73      174.74     30.10 o 
 -12  10   1      223.55      275.52     21.09 o 
 -11  10   1       23.16       27.20     12.78 o 
 -10  10   1       58.42       52.17     12.44 o 
  -9  10   1      240.96      265.76     15.81 o 
  -8  10   1     1576.04     1550.43     43.66 o 
  -7  10   1        3.20        5.41      8.64 o 
  -6  10   1     4160.73     4023.25     74.88 o 
  -5  10   1      488.08      474.22     11.86 o 
  -4  10   1     2725.11     2733.70     33.72 o 
  -3  10   1     1053.53      959.79     14.98 o 
  -2  10   1     2073.94     2115.57     27.17 o 
  -1  10   1     1244.16     1315.82     21.56 o 
   0  10   1      602.34      656.05     11.74 o 
   1  10   1     1584.89     1645.80     22.16 o 
   2  10   1      667.43      699.25     12.09 o 
   3  10   1      543.79      558.37     11.39 o 
   4  10   1      118.14      117.80     14.25 o 
   5  10   1      499.04      475.79     16.63 o 
   6  10   1     1937.29     1928.65     40.26 o 
   7  10   1       32.62       24.37      9.09 o 
   8  10   1      850.08      863.36     54.81 o 
   9  10   1      732.73      718.98     23.93 o 
  10  10   1      223.97      239.69     15.76 o 
  11  10   1      213.28      235.96     17.44 o 
  12  10   1      367.66      361.97     30.85 o 
 -12  11   1        5.28       12.42     15.05 o 
 -11  11   1      165.38      192.71     19.21 o 
 -10  11   1       23.48       -2.60     11.59 o 
  -9  11   1        4.73        6.86     10.64 o 
  -8  11   1      267.15      257.25     15.25 o 
  -7  11   1     2397.35     2473.40     65.43 o 
  -6  11   1      111.30      122.12     12.04 o 
  -5  11   1      318.20      294.44     13.76 o 
  -4  11   1      107.36      101.13      8.59 o 
  -3  11   1     2018.59     2076.48     27.34 o 
  -2  11   1     2045.05     1983.82     26.39 o 
  -1  11   1      194.75      193.52      7.89 o 
   0  11   1       31.62       41.62      8.77 o 
   1  11   1       19.22       11.78      4.75 o 
   2  11   1     3122.65     3002.56     47.11 o 
   3  11   1      432.01      448.66      9.93 o 
   4  11   1      358.28      362.32     14.94 o 
   5  11   1      147.38      152.95     11.77 o 
   6  11   1     1444.79     1370.44     32.41 o 
   7  11   1     1814.17     1832.75     40.27 o 
   8  11   1       88.66       97.58     12.72 o 
   9  11   1       24.14        3.04     13.08 o 
  10  11   1      339.75      298.41     17.60 o 
  11  11   1       44.34       52.57     14.34 o 
  12  11   1        0.02        2.23     15.06 o 
 -12  12   1      185.71      217.54     25.99 o 
 -11  12   1       36.56       50.16     14.18 o 
 -10  12   1       60.33       76.23     16.65 o 
  -9  12   1      330.97      316.53     17.81 o 
  -8  12   1      553.31      566.96     27.27 o 
  -7  12   1        8.00        3.07      9.71 o 
  -6  12   1      343.38      390.00     17.06 o 
  -5  12   1      193.73      165.94     12.83 o 
  -4  12   1     1282.77     1305.86     23.20 o 
  -3  12   1      700.37      703.32     13.29 o 
  -2  12   1      136.63      124.32      8.29 o 
  -1  12   1     1678.80     1548.00     25.57 o 
   0  12   1      640.90      561.88     11.54 o 
   1  12   1     1049.77     1011.01     21.96 o 
   2  12   1      567.05      559.26     11.64 o 
   3  12   1     2993.86     2896.86     36.38 o 
   4  12   1     1033.35      970.35     43.28 o 
   5  12   1       32.99       18.57      9.34 o 
   6  12   1       53.88       59.12     10.90 o 
   7  12   1       35.72       19.89     10.00 o 
   8  12   1       69.00       56.72     19.75 o 
   9  12   1        3.14       -7.62     20.33 o 
  10  12   1      663.49      655.33     24.79 o 
  11  12   1      123.60      137.66     21.40 o 
 -11  13   1      183.34      208.18     19.55 o 
 -10  13   1        9.40       12.11     13.23 o 
  -9  13   1       27.41       32.06     19.75 o 
  -8  13   1       56.18       53.72     12.84 o 
  -7  13   1      827.52      837.81     25.96 o 
  -6  13   1     4321.93     4512.11     81.28 o 
  -5  13   1        0.74        3.90      8.49 o 
  -4  13   1      297.17      290.96     14.58 o 
  -3  13   1      583.24      573.10     12.35 o 
  -2  13   1      814.19      726.28     13.93 o 
  -1  13   1       71.62       58.29      6.90 o 
   0  13   1       97.05      105.23     10.75 o 
   1  13   1      519.69      528.52     12.72 o 
   2  13   1      146.92      147.12      7.64 o 
   3  13   1      223.55      237.06     19.59 o 
   4  13   1       99.16      112.72     12.11 o 
   5  13   1        0.79       -6.21      8.83 o 
   6  13   1     2429.32     2486.56     73.07 o 
   7  13   1      669.51      634.25     22.45 o 
   8  13   1      273.40      256.76     16.44 o 
   9  13   1        0.34      -11.90     11.96 o 
  10  13   1      345.01      382.93     20.40 o 
  11  13   1      369.55      423.85     22.49 o 
 -11  14   1        4.79       18.39     15.28 o 
 -10  14   1        1.22      -13.01     13.01 o 
  -9  14   1      350.77      337.29     19.17 o 
  -8  14   1        9.84      -10.79     10.79 o 
  -7  14   1      158.78      166.47     15.85 o 
  -6  14   1      102.69      133.71     14.30 o 
  -5  14   1       28.63       14.83      9.16 o 
  -4  14   1     1241.38     1169.20     29.67 o 
  -3  14   1      461.53      500.05     14.16 o 
  -2  14   1      433.57      403.83     10.93 o 
  -1  14   1        1.62       -1.79      5.16 o 
   0  14   1     2039.81     2050.54     28.66 o 
   1  14   1      156.60      165.38      7.97 o 
   2  14   1       65.19       58.16      6.78 o 
   3  14   1       59.66       41.37      9.88 o 
   4  14   1      688.83      638.19     21.46 o 
   5  14   1      699.13      714.85     23.02 o 
   6  14   1       58.02       47.18     12.70 o 
   7  14   1      624.90      635.87     23.38 o 
   8  14   1       11.52       -0.25     11.69 o 
   9  14   1      391.25      376.89     20.17 o 
  10  14   1      602.41      653.22     26.23 o 
 -10  15   1      253.92      258.97     19.01 o 
  -9  15   1        0.10       -0.69     12.79 o 
  -8  15   1       18.07       20.76     12.60 o 
  -7  15   1      379.49      415.83     19.96 o 
  -6  15   1        0.69       -4.51     10.41 o 
  -5  15   1        0.13       -3.09     15.21 o 
  -4  15   1       38.95       57.37     11.20 o 
  -3  15   1     1692.84     1708.86     38.22 o 
  -2  15   1      281.61      287.53     10.13 o 
  -1  15   1     1454.79     1515.62     27.11 o 
   0  15   1      461.58      479.66     14.24 o 
   1  15   1      756.16      695.49     14.68 o 
   2  15   1      653.53      647.99     16.84 o 
   3  15   1      690.40      655.99     21.66 o 
   4  15   1      702.25      657.69     22.36 o 
   5  15   1       13.61       25.05     10.59 o 
   6  15   1      593.87      581.02     21.95 o 
   7  15   1       40.05       33.78     12.49 o 
   8  15   1      169.40      177.48     17.95 o 
   9  15   1      157.06      204.29     19.76 o 
  10  15   1      172.35      220.14     20.90 o 
 -10  16   1       39.53       41.50     16.21 o 
  -9  16   1      133.10      140.99     17.93 o 
  -8  16   1      245.38      260.12     19.27 o 
  -7  16   1      655.57      633.75     24.53 o 
  -6  16   1       42.48       30.52     12.08 o 
  -5  16   1       11.00       -3.03     10.36 o 
  -4  16   1       32.31       34.79     10.33 o 
  -3  16   1       41.65       47.26     19.37 o 
  -2  16   1      220.13      204.11     10.84 o 
  -1  16   1      247.25      272.50     11.69 o 
   0  16   1       68.27       66.40      9.48 o 
   1  16   1      302.07      337.17     10.90 o 
   2  16   1        4.92       33.56     14.41 o 
   3  16   1       63.96       41.68     11.17 o 
   4  16   1      242.39      279.29     16.03 o 
   5  16   1      716.89      748.42     36.93 o 
   6  16   1        0.67        7.51     11.51 o 
   7  16   1      271.81      266.72     18.89 o 
   8  16   1     1038.90     1105.83     33.70 o 
   9  16   1       75.11       41.36     15.85 o 
  -9  17   1        0.68        5.21     14.91 o 
  -8  17   1      116.41      101.54     16.83 o 
  -7  17   1      393.58      394.04     20.76 o 
  -6  17   1        0.74      -11.76     12.15 o 
  -5  17   1        0.35       -4.57     11.20 o 
  -4  17   1        7.09        2.33     10.50 o 
  -3  17   1      362.89      341.80     17.31 o 
  -2  17   1     1253.93     1151.80     30.28 o 
  -1  17   1       27.91       10.03      6.83 o 
   0  17   1        4.82        1.47      6.87 o 
   1  17   1      243.77      249.94     12.24 o 
   2  17   1      239.99      214.21     22.63 o 
   3  17   1       37.72       41.73     11.35 o 
   4  17   1        1.24       10.96     14.30 o 
   5  17   1      380.60      353.89     30.74 o 
   6  17   1      221.18      224.56     17.03 o 
   7  17   1       43.06       49.31     14.79 o 
   8  17   1       13.24        6.90     17.13 o 
  -8  18   1      219.58      270.57     22.29 o 
  -7  18   1        0.35       -4.09     13.55 o 
  -6  18   1       12.28       -5.39     14.04 o 
  -5  18   1      329.45      329.76     33.41 o 
  -4  18   1       74.83       74.81     14.20 o 
  -3  18   1      550.12      546.08     21.80 o 
  -2  18   1       55.97       74.33     25.99 o 
  -1  18   1        9.41        2.34      7.21 o 
   0  18   1       35.02       44.00      8.91 o 
   1  18   1      407.31      446.34     19.85 o 
   2  18   1      212.06      247.45     16.25 o 
   3  18   1      653.25      690.84     24.51 o 
   4  18   1      433.41      450.44     24.18 o 
   5  18   1       13.72       12.60     12.91 o 
   6  18   1       40.01       39.31     14.35 o 
   7  18   1       27.94       43.55     14.76 o 
  -7  19   1      458.16      462.75     23.74 o 
  -6  19   1       79.01       66.76     15.81 o 
  -5  19   1       26.29       23.33     14.26 o 
  -4  19   1       13.44       18.10     12.70 o 
  -3  19   1      417.09      434.27     20.40 o 
  -2  19   1       36.24       29.12     14.04 o 
  -1  19   1        0.76      -11.09     11.09 o 
   0  19   1        1.27        0.93      9.46 o 
   1  19   1       23.42       32.15     12.52 o 
   2  19   1      104.92      102.99     19.85 o 
   3  19   1      392.66      416.09     20.74 o 
   4  19   1        6.88        5.14     13.27 o 
   5  19   1       26.88       32.43     22.15 o 
   6  19   1       16.02       22.74     14.94 o 
  -5  20   1        9.61       -3.35     14.78 o 
  -4  20   1        1.79      -13.76     13.95 o 
  -3  20   1       69.03       81.70     15.37 o 
  -2  20   1      417.89      417.27     51.82 o 
  -1  20   1      267.32      290.45     27.54 o 
   0  20   1       21.76       20.31     25.78 o 
   1  20   1      210.03      245.07     18.36 o 
   2  20   1        0.08      -12.26     12.52 o 
   3  20   1       84.96       85.48     17.13 o 
   4  20   1       75.92       75.36     15.53 o 
   5  20   1       95.02       99.31     22.26 o 
  -4  21   1      132.91      154.46     26.47 o 
  -3  21   1      202.42      225.69     20.66 o 
  -2  21   1       19.58       16.31     14.86 o 
  -1  21   1      139.84      154.14     26.26 o 
   1  21   1      159.92      153.31     34.10 o 
   2  21   1      144.51      208.36     26.47 o 
   3  21   1       21.59       -3.17     14.52 o 
 -14   0   2      164.28      210.28     31.49 o 
 -12   0   2      308.23      330.58     27.43 o 
 -10   0   2      272.56      252.45     14.31 o 
  -8   0   2      117.92      185.09     20.58 o 
  -6   0   2    24066.65    25580.62    315.31 o 
  -4   0   2      125.71       91.69      8.22 o 
  -2   0   2       10.51       12.28      2.88 o 
   0   0   2     2796.53     2915.91     46.90 o 
   2   0   2       45.58       85.66      3.13 o 
   4   0   2    11139.36    12368.32    154.06 o 
   6   0   2      729.02      659.78     12.96 o 
   8   0   2      624.20      700.56     14.93 o 
  10   0   2       81.52      105.46     20.07 o 
  12   0   2      247.97      263.23     30.96 o 
  14   0   2      286.27      319.91     38.43 o 
 -15   1   2       93.74      106.95     20.48 o 
 -14   1   2      240.85      312.80     24.71 o 
 -13   1   2      185.66      231.63     20.18 o 
 -12   1   2     1223.24     1199.10     34.53 o 
 -11   1   2        1.32        4.44      8.64 o 
 -10   1   2     5515.98     5546.36     66.43 o 
  -9   1   2      361.17      283.58      9.03 o 
  -8   1   2     7027.01     7084.56    129.92 o 
  -7   1   2      854.51      811.79     11.75 o 
  -6   1   2       87.99       30.66      4.00 o 
  -5   1   2        0.12        0.98      2.74 o 
  -4   1   2     1546.73     1677.01     58.48 o 
  -3   1   2    33730.66    34986.72    521.99 o 
  -2   1   2     7248.07     6522.45    423.89 o 
  -1   1   2      732.38      673.66     17.51 o 
   0   1   2     6878.83     6709.99    117.32 o 
   1   1   2     1649.79     1651.25     32.06 o 
   2   1   2    10958.96    11097.87    106.33 o 
   3   1   2     1858.60     2076.64     20.04 o 
   4   1   2     5653.72     6110.54     55.13 o 
   5   1   2     2365.17     2626.54     25.69 o 
   6   1   2      689.32      692.53      9.44 o 
   7   1   2      100.95       86.77      5.74 o 
   8   1   2      104.04       77.90      6.58 o 
   9   1   2      166.37      136.45     13.66 o 
  10   1   2      155.09      137.12     15.40 o 
  11   1   2        6.21       27.80     19.32 o 
  12   1   2      839.96      803.85     37.63 o 
  13   1   2       31.91       31.08     15.51 o 
  14   1   2        1.94      -13.07     16.23 o 
 -15   2   2       82.55       90.73     20.07 o 
 -14   2   2        2.89      -11.15     14.40 o 
 -13   2   2       20.11        6.23     12.98 o 
 -12   2   2       35.23       41.76     14.41 o 
 -11   2   2     1806.17     1834.95     33.94 o 
 -10   2   2      116.44      130.91     14.49 o 
  -9   2   2        1.28       -2.69      4.31 o 
  -8   2   2       34.36       10.39      4.24 o 
  -7   2   2       96.38       58.95      5.75 o 
  -6   2   2       19.65       30.73      3.34 o 
  -5   2   2     2483.96     2514.55     34.60 o 
  -4   2   2     7512.70     8110.63    100.92 o 
  -3   2   2     8461.83     8644.81    106.73 o 
  -2   2   2     2073.23     2316.11     36.76 o 
  -1   2   2     5679.15     6053.71     90.08 o 
   0   2   2     8691.53     9160.01    111.99 o 
   1   2   2    10177.96    10823.24    162.56 o 
   2   2   2    21362.76    23387.33    453.85 o 
   3   2   2      939.83      893.04     14.29 o 
   4   2   2    13752.40    14879.61    233.31 o 
   5   2   2     5796.88     6170.44     56.29 o 
   6   2   2     5393.96     5650.16     52.30 o 
   7   2   2      124.91      124.17      6.07 o 
   8   2   2     1428.22     1331.05     21.10 o 
   9   2   2      136.10      168.62     10.92 o 
  10   2   2      932.71      961.46     29.51 o 
  11   2   2      281.43      246.89     18.47 o 
  12   2   2       98.64       99.45     17.20 o 
  13   2   2       20.91       12.41     17.35 o 
  14   2   2        0.18       -1.88     21.83 o 
 -14   3   2      393.39      441.25     23.66 o 
 -13   3   2        0.23       -0.87     12.83 o 
 -12   3   2      190.21      238.34     13.94 o 
 -11   3   2      431.50      428.26     19.81 o 
 -10   3   2      271.68      267.04     11.97 o 
  -9   3   2     4482.25     4399.66     47.80 o 
  -8   3   2      183.26      160.56      7.22 o 
  -7   3   2       16.41       20.99      4.76 o 
  -6   3   2     1112.49     1063.62     15.57 o 
  -5   3   2      193.75      212.04      6.37 o 
  -4   3   2     9054.58     9673.12    119.69 o 
  -3   3   2      811.79      639.28     14.92 o 
  -2   3   2        3.19        2.67      3.68 o 
  -1   3   2    28806.20    30193.30    440.00 o 
   0   3   2     9127.16    10024.72    122.25 o 
   1   3   2      193.94      211.20      6.08 o 
   2   3   2     4231.70     4713.17     73.43 o 
   3   3   2      874.81      877.37     14.64 o 
   4   3   2      198.32      161.71      6.18 o 
   5   3   2     2881.42     3130.83     43.26 o 
   6   3   2       22.55       15.87      4.37 o 
   7   3   2      243.56      278.09      8.58 o 
   8   3   2     3325.76     3114.90     40.64 o 
   9   3   2      279.07      271.35      9.74 o 
  10   3   2      349.63      338.18     18.03 o 
  11   3   2      161.37      164.62     17.47 o 
  12   3   2      429.50      383.88     21.54 o 
  13   3   2       11.52       22.33     15.96 o 
  14   3   2       73.67       38.89     27.22 o 
 -14   4   2       23.46       41.68     16.64 o 
 -13   4   2       29.36       10.96     14.11 o 
 -12   4   2     1329.70     1285.88     36.49 o 
 -11   4   2      200.60      205.59     14.04 o 
 -10   4   2      726.20      685.38     15.50 o 
  -9   4   2      286.15      224.36     10.56 o 
  -8   4   2     4677.50     4792.72     56.29 o 
  -7   4   2       39.57       20.85      4.04 o 
  -6   4   2       69.10       36.54      4.06 o 
  -5   4   2      232.11      205.80      5.86 o 
  -4   4   2     3455.54     3778.56     59.10 o 
  -3   4   2     1860.57     1904.82     34.65 o 
  -2   4   2     1023.63      989.42     14.40 o 
  -1   4   2      402.90      440.37      9.47 o 
   0   4   2    14852.03    15825.68    192.13 o 
   1   4   2     2522.79     2428.58     31.77 o 
   2   4   2     5137.35     5311.08     82.96 o 
   3   4   2        0.00       15.90     10.03 o 
   4   4   2      365.14      402.61      9.74 o 
   5   4   2      423.91      512.37     11.84 o 
   6   4   2     3265.71     3116.47     49.09 o 
   7   4   2      964.59      877.15     22.49 o 
   8   4   2       50.74       18.63      7.92 o 
   9   4   2      373.80      343.50     11.63 o 
  10   4   2      297.44      287.04     13.27 o 
  11   4   2      564.71      497.04     22.34 o 
  12   4   2      635.76      632.85     26.49 o 
  13   4   2      160.63      214.87     29.62 o 
 -14   5   2      214.14      238.70     41.15 o 
 -13   5   2       21.33       31.65     20.98 o 
 -12   5   2       38.61       42.56     10.78 o 
 -11   5   2        7.59       16.44      8.93 o 
 -10   5   2        3.52       -6.99      7.13 o 
  -9   5   2       26.34       17.86      6.82 o 
  -8   5   2      405.08      421.24     10.20 o 
  -7   5   2      136.86      125.69      7.60 o 
  -6   5   2     1195.34     1195.08     19.55 o 
  -5   5   2      255.12      246.93      7.23 o 
  -4   5   2    14679.11    15377.20    163.68 o 
  -3   5   2     2976.97     3101.27     40.16 o 
  -2   5   2     1401.35     1509.62     22.45 o 
  -1   5   2     1333.90     1348.28     23.13 o 
   0   5   2    12658.91    13732.21    167.18 o 
   1   5   2     4840.91     4989.43     62.88 o 
   2   5   2      303.62      312.21      6.45 o 
   3   5   2     7305.76     7718.82    119.67 o 
   4   5   2       13.20        4.81      6.14 o 
   5   5   2     2658.58     2816.09     49.15 o 
   6   5   2       18.28       -1.69      4.71 o 
   7   5   2      586.84      607.88     14.79 o 
   8   5   2      485.41      515.45     14.26 o 
   9   5   2      405.91      483.79     15.35 o 
  10   5   2       28.74        1.95      6.58 o 
  11   5   2       13.60       27.87     13.16 o 
  12   5   2      223.41      269.60     22.91 o 
  13   5   2       13.09       10.70     15.10 o 
 -14   6   2      354.71      366.19     23.35 o 
 -13   6   2      156.04      200.80     19.63 o 
 -12   6   2      735.90      750.28     22.16 o 
 -11   6   2        3.88        9.43      8.37 o 
 -10   6   2       32.05       32.96      8.36 o 
  -9   6   2        0.37       -6.24      6.53 o 
  -8   6   2      638.62      594.14     18.27 o 
  -7   6   2       10.91        9.26      4.35 o 
  -6   6   2       55.38       52.21      4.93 o 
  -5   6   2      150.92      150.92      7.43 o 
  -4   6   2     6484.95     6562.66     71.99 o 
  -3   6   2      100.22      116.35      4.66 o 
  -2   6   2       32.72       24.47      4.23 o 
  -1   6   2      652.70      743.80     14.98 o 
   0   6   2      148.48      123.91      4.77 o 
   1   6   2      690.23      690.72     11.74 o 
   2   6   2     1169.25     1142.65     20.72 o 
   3   6   2      207.89      274.13     10.60 o 
   4   6   2     1138.52     1185.89     24.60 o 
   5   6   2     1622.21     1582.71     31.50 o 
   6   6   2        0.43       -3.06      7.10 o 
   7   6   2      207.47      211.90     11.32 o 
   8   6   2       82.25       48.16     10.67 o 
   9   6   2       89.05       95.18      9.59 o 
  10   6   2      221.40      229.74     10.73 o 
  11   6   2     1499.57     1452.36     41.63 o 
  12   6   2      120.96      130.44     19.41 o 
  13   6   2       10.48       25.30     23.06 o 
 -14   7   2        2.76      -19.85     23.80 o 
 -13   7   2        8.65       -2.82     14.48 o 
 -12   7   2      786.79      818.19     38.64 o 
 -11   7   2      529.14      509.41     20.13 o 
 -10   7   2        8.44       -4.24      9.42 o 
  -9   7   2       44.74       19.94      8.85 o 
  -8   7   2      288.61      260.34     13.43 o 
  -7   7   2     1033.91     1061.44     19.00 o 
  -6   7   2       10.76       12.87      6.58 o 
  -5   7   2        6.18       11.50      3.89 o 
  -4   7   2      951.03     1024.94     14.50 o 
  -3   7   2        6.97       -0.81      2.56 o 
  -2   7   2       75.46       66.89      9.18 o 
  -1   7   2      424.56      496.27     26.31 o 
   0   7   2     3195.51     3185.07     42.15 o 
   1   7   2     1848.52     1855.77     26.36 o 
   2   7   2     1775.27     1947.17     27.60 o 
   3   7   2      304.56      339.96      7.86 o 
   4   7   2     5033.95     5007.11     81.92 o 
   5   7   2        0.01       -5.49      5.49 o 
   6   7   2     2060.92     2071.06     76.11 o 
   7   7   2      567.25      556.72     17.77 o 
   8   7   2      319.43      292.08     14.10 o 
   9   7   2       21.00       26.32     11.15 o 
  10   7   2      313.15      346.30     28.71 o 
  11   7   2        1.65        2.38     12.05 o 
  12   7   2        2.17      -12.28     19.53 o 
  13   7   2        2.67       19.96     23.91 o 
 -14   8   2        3.12        8.33     26.26 o 
 -13   8   2        5.51        0.11     15.24 o 
 -12   8   2     1210.07     1314.44     50.17 o 
 -11   8   2       57.82       68.94     14.25 o 
 -10   8   2      109.77      138.25     13.71 o 
  -9   8   2      532.81      537.46     19.28 o 
  -8   8   2      767.39      754.10     21.77 o 
  -7   8   2       28.59       23.91      7.93 o 
  -6   8   2     1391.26     1321.13     22.09 o 
  -5   8   2       43.56       19.20      6.98 o 
  -4   8   2     1104.04     1107.62     15.75 o 
  -3   8   2     1768.77     2105.14     26.24 o 
  -2   8   2      346.23      425.44      8.44 o 
  -1   8   2     1778.31     1818.82     31.89 o 
   0   8   2     1617.38     1467.54     22.25 o 
   1   8   2     1849.24     1961.67     28.28 o 
   2   8   2      773.71      773.41     13.93 o 
   3   8   2      170.20      189.75      6.62 o 
   4   8   2      162.77      148.28      9.36 o 
   5   8   2      253.97      258.24     12.00 o 
   6   8   2      988.00     1016.38     25.09 o 
   7   8   2      120.38      151.40     11.12 o 
   8   8   2        9.11        8.92      8.82 o 
   9   8   2      611.85      543.68     19.60 o 
  10   8   2      672.02      606.84     21.47 o 
  11   8   2       13.50        4.77      9.96 o 
  12   8   2        6.18      -19.96     20.39 o 
  13   8   2       26.52       42.80     26.05 o 
 -13   9   2       52.98       53.16     23.80 o 
 -12   9   2       96.12      117.19     16.08 o 
 -11   9   2      462.90      450.09     20.35 o 
 -10   9   2        1.21       -2.91     10.44 o 
  -9   9   2     1113.25     1085.32     28.79 o 
  -8   9   2      224.52      203.79     15.21 o 
  -7   9   2      830.08      849.80     23.62 o 
  -6   9   2      729.72      756.47     15.40 o 
  -5   9   2        4.17        3.66      4.43 o 
  -4   9   2     1035.19      992.04     15.05 o 
  -3   9   2      353.92      355.80      8.13 o 
  -2   9   2      594.32      662.85     11.46 o 
  -1   9   2        5.54        2.37      3.11 o 
   0   9   2     9040.87     9233.83    215.25 o 
   1   9   2     2685.18     2870.13     34.64 o 
   2   9   2       48.78       21.67      4.95 o 
   3   9   2     1434.45     1415.71     21.11 o 
   4   9   2     3088.02     3177.07     56.50 o 
   5   9   2      179.11      162.19     10.82 o 
   6   9   2       61.20       65.65      9.81 o 
   7   9   2     1346.09     1395.25     32.34 o 
   8   9   2      531.47      459.70     18.17 o 
   9   9   2        0.15       -8.96      8.96 o 
  10   9   2      197.47      211.14     15.73 o 
  11   9   2       15.37       -4.69     11.99 o 
  12   9   2        0.15        7.93     15.52 o 
 -13  10   2        0.10      -12.81     22.74 o 
 -12  10   2       46.00       36.47     15.13 o 
 -11  10   2        4.10        7.58     12.35 o 
 -10  10   2       30.12        6.91     14.73 o 
  -9  10   2        0.01       13.30      9.95 o 
  -8  10   2     1365.26     1409.24     34.04 o 
  -7  10   2      518.32      544.58     19.09 o 
  -6  10   2      555.25      539.73     18.49 o 
  -5  10   2      139.66      133.42      7.57 o 
  -4  10   2     4435.49     4540.18     52.72 o 
  -3  10   2       95.97       88.31      7.73 o 
  -2  10   2        2.76        8.96      3.70 o 
  -1  10   2     1161.48     1159.85     19.68 o 
   0  10   2      111.56      108.89      5.64 o 
   1  10   2        1.05       -0.93      3.44 o 
   2  10   2      548.41      564.74     10.62 o 
   3  10   2     2769.81     2773.97     34.00 o 
   4  10   2       51.73       44.72      8.15 o 
   5  10   2     1016.07     1003.09     25.21 o 
   6  10   2       21.39        4.23      8.29 o 
   7  10   2       70.45       70.97     11.96 o 
   8  10   2      216.33      203.43     14.66 o 
   9  10   2      329.07      342.31     17.16 o 
  10  10   2      514.42      533.71     21.69 o 
  11  10   2       52.24       71.22     17.35 o 
  12  10   2        4.44      -15.80     20.49 o 
 -12  11   2        3.26      -13.91     13.91 o 
 -11  11   2       22.13        9.98     12.90 o 
 -10  11   2       83.21       98.13     14.52 o 
  -9  11   2      132.83      177.60     21.03 o 
  -8  11   2      489.46      479.67     19.36 o 
  -7  11   2      290.88      283.34     30.10 o 
  -6  11   2     1241.61     1237.40     30.29 o 
  -5  11   2       78.86      106.27     18.93 o 
  -4  11   2      367.85      364.90     11.04 o 
  -3  11   2      109.70      121.09      6.34 o 
  -2  11   2       93.37       77.76      7.63 o 
  -1  11   2      214.29      215.26      8.32 o 
   0  11   2       21.89        4.40      4.95 o 
   1  11   2       21.37       12.76      4.38 o 
   2  11   2     1033.53     1003.41     15.98 o 
   3  11   2      659.54      659.09     14.81 o 
   4  11   2       71.86       60.05     12.12 o 
   5  11   2        2.63       -6.18     15.21 o 
   6  11   2        8.92        8.01      8.72 o 
   7  11   2        1.63       -8.97      8.97 o 
   8  11   2       58.89       64.60     34.26 o 
   9  11   2      186.46      193.06     16.64 o 
  10  11   2       28.92       13.57     12.25 o 
  11  11   2       93.30       83.17     15.99 o 
  12  11   2       89.24       81.34     25.73 o 
 -12  12   2      237.64      255.26     20.47 o 
 -11  12   2       22.01       37.40     14.49 o 
 -10  12   2      222.57      254.49     17.81 o 
  -9  12   2     1156.29     1144.75     31.77 o 
  -8  12   2      284.66      269.24     21.62 o 
  -7  12   2      975.92      964.23     27.51 o 
  -6  12   2      172.33      176.76     13.62 o 
  -5  12   2     1081.40     1115.48     28.36 o 
  -4  12   2        3.93        0.97      5.64 o 
  -3  12   2      229.41      214.10      7.91 o 
  -2  12   2      838.75      819.51     14.52 o 
  -1  12   2        2.62       -2.91      4.22 o 
   0  12   2        7.93       -4.22      4.22 o 
   1  12   2       72.77       91.53      8.77 o 
   2  12   2      908.70      850.35     14.78 o 
   3  12   2      364.05      355.69     14.75 o 
   4  12   2      196.65      193.55     12.30 o 
   5  12   2      466.82      467.42     17.85 o 
   6  12   2      568.30      558.68     20.22 o 
   7  12   2       51.62       60.74     11.74 o 
   8  12   2     1902.99     1899.54     75.84 o 
   9  12   2       74.80       70.45     13.85 o 
  10  12   2        0.05      -11.87     11.87 o 
  11  12   2       62.66       70.08     15.88 o 
 -12  13   2        0.14       -8.41     16.15 o 
 -11  13   2        0.42      -10.49     13.89 o 
 -10  13   2      228.97      231.71     17.62 o 
  -9  13   2      795.80      780.18     26.49 o 
  -8  13   2       13.41       -1.19     10.67 o 
  -7  13   2      161.42      178.43     19.59 o 
  -6  13   2     1274.28     1194.27     31.06 o 
  -5  13   2      157.84      142.98     13.55 o 
  -4  13   2     1735.03     1667.72     28.39 o 
  -3  13   2      242.27      242.93      9.41 o 
  -2  13   2       88.57       64.53      6.29 o 
  -1  13   2     1393.09     1296.62     23.15 o 
   0  13   2      226.60      210.21      8.08 o 
   1  13   2        4.11        4.51      4.90 o 
   2  13   2      396.52      428.15     10.68 o 
   3  13   2     1442.60     1360.68     41.36 o 
   4  13   2        3.54       -3.49      7.89 o 
   5  13   2       17.96       14.71      9.66 o 
   6  13   2        4.32       -9.12      9.12 o 
   7  13   2       81.25       67.49     12.66 o 
   8  13   2        0.95        3.86     11.03 o 
   9  13   2       45.26       46.02     13.58 o 
  10  13   2      129.42      167.08     42.22 o 
  11  13   2        1.72        8.08     16.05 o 
 -11  14   2      383.34      398.75     22.53 o 
 -10  14   2       72.84       70.99     15.62 o 
  -9  14   2       48.80       22.29     12.90 o 
  -8  14   2       37.33       37.43     18.79 o 
  -7  14   2      134.73      132.09     37.04 o 
  -6  14   2        0.71        6.25     10.07 o 
  -5  14   2      825.94      795.83     32.50 o 
  -4  14   2     1563.13     1471.49     34.57 o 
  -3  14   2      929.59      897.41     34.72 o 
  -2  14   2     1511.81     1503.32     23.00 o 
  -1  14   2     1695.84     1669.22     28.47 o 
   0  14   2      689.35      659.47     13.87 o 
   1  14   2      434.67      387.42     10.60 o 
   2  14   2        2.08        1.36      6.56 o 
   3  14   2      170.88      180.08     12.72 o 
   4  14   2     1483.56     1361.58     33.13 o 
   5  14   2      159.50      166.30     14.89 o 
   6  14   2       23.77       29.52     11.54 o 
   7  14   2      102.49      102.15     14.38 o 
   8  14   2       77.58       91.62     14.75 o 
   9  14   2       45.65       40.03     19.37 o 
  10  14   2       94.25       94.43     16.97 o 
 -10  15   2       14.75       17.26     14.19 o 
  -9  15   2       19.42        4.03     13.39 o 
  -8  15   2        0.68       -0.55     11.74 o 
  -7  15   2      184.30      181.04     25.08 o 
  -6  15   2       31.76       21.58     11.36 o 
  -5  15   2       14.88       21.49     10.41 o 
  -4  15   2     1289.73     1205.80     35.92 o 
  -3  15   2        2.88       -0.57      6.81 o 
  -2  15   2       20.10       24.69      6.27 o 
  -1  15   2      187.21      147.18     12.12 o 
   0  15   2       70.99       67.01      7.16 o 
   1  15   2       26.44       17.60      6.61 o 
   2  15   2      154.81      133.49     21.14 o 
   3  15   2        0.05       -0.35      8.97 o 
   4  15   2        0.64       -1.02      9.62 o 
   5  15   2      154.49      156.66     15.20 o 
   6  15   2       22.52        9.40     10.68 o 
   7  15   2        2.96        7.60     14.09 o 
   8  15   2      189.11      203.91     18.87 o 
   9  15   2        4.69      -13.03     13.03 o 
  10  15   2       35.31       63.19     25.62 o 
 -10  16   2      115.61      140.46     19.13 o 
  -9  16   2       11.42        4.04     13.89 o 
  -8  16   2      189.05      232.90     21.83 o 
  -7  16   2       15.91        5.84     12.08 o 
  -6  16   2       48.63       30.75     12.70 o 
  -5  16   2       16.35       -1.33     13.98 o 
  -4  16   2      253.27      219.87     15.00 o 
  -3  16   2     1206.29     1225.84     53.43 o 
  -2  16   2      361.80      358.70     11.19 o 
  -1  16   2      243.79      242.45     11.28 o 
   0  16   2      752.63      753.79     15.74 o 
   1  16   2        0.20       -0.84      7.37 o 
   2  16   2        9.32        0.37      9.26 o 
   3  16   2      340.57      308.97     16.37 o 
   4  16   2      925.25      984.47     28.83 o 
   5  16   2       12.51       -1.12     10.68 o 
   6  16   2       36.66       20.56     12.29 o 
   7  16   2      210.26      228.41     19.49 o 
   8  16   2        0.06       -7.50     13.32 o 
   9  16   2        4.09        6.89     15.18 o 
  -9  17   2      115.64      130.54     18.38 o 
  -8  17   2        0.81      -13.58     13.58 o 
  -7  17   2      332.63      310.85     19.28 o 
  -6  17   2      127.14      148.07     16.79 o 
  -5  17   2       13.63       12.70     14.14 o 
  -4  17   2       10.30        9.04     11.11 o 
  -3  17   2      201.36      204.06     14.70 o 
  -2  17   2        5.76       -0.28      7.69 o 
  -1  17   2       46.05       44.43     17.75 o 
   0  17   2       32.86       32.68      9.12 o 
   1  17   2      525.70      475.39     18.81 o 
   2  17   2      107.05      141.23     14.22 o 
   3  17   2       54.52       45.15     11.92 o 
   4  17   2       11.04       23.89     11.39 o 
   5  17   2        0.05        3.34     11.21 o 
   6  17   2      258.88      276.70     28.13 o 
   7  17   2       72.71       79.72     15.02 o 
   8  17   2       23.58       37.69     25.89 o 
  -8  18   2      137.87      169.43     19.70 o 
  -7  18   2       94.48      121.80     29.51 o 
  -6  18   2        0.73      -12.67     12.67 o 
  -5  18   2       71.27       77.32     14.82 o 
  -4  18   2        2.76        1.79     11.81 o 
  -3  18   2      131.16      127.18     15.15 o 
  -2  18   2       36.73       27.45     11.81 o 
  -1  18   2        4.52       -2.67      7.25 o 
   0  18   2       50.20       29.94     11.99 o 
   1  18   2      586.44      590.08     21.81 o 
   2  18   2       82.71       79.70     15.58 o 
   3  18   2      614.54      630.14     36.72 o 
   4  18   2        1.04      -11.14     11.44 o 
   5  18   2      159.96      171.62     17.85 o 
   6  18   2       42.45       32.18     13.81 o 
   7  18   2        1.55       11.62     14.26 o 
  -7  19   2       65.29      101.03     17.74 o 
  -6  19   2       30.65        8.40     14.38 o 
  -5  19   2        0.10       -3.41     19.00 o 
  -4  19   2       30.73       21.76     13.71 o 
  -3  19   2      113.93      102.32     15.69 o 
  -2  19   2      294.35      269.20     17.18 o 
  -1  19   2       15.11       11.58     12.10 o 
   0  19   2        3.55        5.01     11.25 o 
   1  19   2        9.12        2.79     16.71 o 
   2  19   2      424.05      406.60     19.96 o 
   3  19   2       10.53       21.65     12.82 o 
   4  19   2        1.34      -10.88     17.83 o 
   5  19   2       67.71       50.55     23.96 o 
   6  19   2        7.91       -8.23     13.62 o 
  -6  20   2      146.19      151.25     19.05 o 
  -5  20   2        0.50        0.13     14.77 o 
  -4  20   2      238.92      243.74     19.64 o 
  -3  20   2       20.16       32.38     14.34 o 
  -2  20   2      278.17      288.27     18.62 o 
  -1  20   2        0.03        2.03     20.71 o 
   0  20   2       27.93       12.43     13.07 o 
   1  20   2       39.33       32.43     17.51 o 
   2  20   2        9.76       -3.82     12.61 o 
   3  20   2       83.29       95.05     16.14 o 
   4  20   2       90.31       64.05     16.38 o 
   5  20   2        4.00        5.27     14.34 o 
  -4  21   2        1.79       -1.07     21.03 o 
  -3  21   2        0.13        3.81     15.17 o 
  -2  21   2        0.06      -17.29     21.99 o 
   1  21   2       20.80       33.92     15.05 o 
   2  21   2        0.17       19.02     14.16 o 
   3  21   2       42.67       36.51     21.88 o 
 -15   0   3      733.56      778.59     45.26 o 
 -13   0   3        1.85      -17.08     17.08 o 
 -11   0   3        2.57       -6.85     12.60 o 
  -9   0   3      178.60      196.69     20.33 o 
  -7   0   3        8.62        7.09      5.12 o 
  -5   0   3      585.73      550.96     13.41 o 
  -3   0   3    10083.78    10839.04    226.94 o 
  -1   0   3     3127.20     3093.42     66.93 o 
   1   0   3      781.99      826.59     14.63 o 
   3   0   3     5821.19     6677.35     84.55 o 
   5   0   3    19838.77    21435.58    264.81 o 
   7   0   3        6.01       15.95      4.70 o 
   9   0   3     3296.58     3392.73     94.68 o 
  11   0   3      846.09      826.51     40.46 o 
  13   0   3        0.70      -15.16     20.49 o 
 -15   1   3       80.95       90.21     19.82 o 
 -14   1   3        4.72       -0.73     14.78 o 
 -13   1   3        0.94      -10.00     12.22 o 
 -12   1   3      146.07      215.73     25.14 o 
 -11   1   3      230.12      221.34     14.33 o 
 -10   1   3      191.29      183.27      8.94 o 
  -9   1   3        2.50       -1.47      4.09 o 
  -8   1   3      133.31      131.08      5.63 o 
  -7   1   3      460.32      493.00      8.99 o 
  -6   1   3       46.54       52.77      6.36 o 
  -5   1   3      108.39       87.63      6.04 o 
  -4   1   3     3853.25     3932.87     78.47 o 
  -3   1   3     4860.79     5040.29     63.36 o 
  -2   1   3      114.67      111.99      3.23 o 
  -1   1   3        5.54       -0.13      1.45 o 
   0   1   3    29347.71    31699.26    382.52 o 
   1   1   3    12179.63    12053.70    406.24 o 
   2   1   3     2604.27     2810.65     26.15 o 
   3   1   3       25.99       18.38      2.09 o 
   4   1   3     2508.77     2629.34     25.50 o 
   5   1   3     7295.45     7910.57     71.39 o 
   6   1   3       19.60       13.58      3.04 o 
   7   1   3       56.06       56.87      5.76 o 
   8   1   3      685.50      616.40     12.93 o 
   9   1   3        0.02       -7.57      9.05 o 
  10   1   3       57.88       78.63     13.43 o 
  11   1   3        7.16        1.13     11.85 o 
  12   1   3        0.23      -12.97     12.97 o 
  13   1   3      267.00      278.28     24.00 o 
 -15   2   3        0.17       -7.05     17.06 o 
 -14   2   3        6.09      -11.82     14.60 o 
 -13   2   3        0.59       -2.35     12.38 o 
 -12   2   3       11.83       -5.54      8.95 o 
 -11   2   3      689.19      692.32     24.27 o 
 -10   2   3      688.48      699.48     17.57 o 
  -9   2   3      359.90      303.18      8.38 o 
  -8   2   3      137.19      132.77      8.83 o 
  -7   2   3      404.97      351.04      8.40 o 
  -6   2   3      317.76      276.85      8.26 o 
  -5   2   3     1100.68     1071.69     18.70 o 
  -4   2   3      152.03      151.75      6.49 o 
  -3   2   3      394.07      459.72      8.33 o 
  -2   2   3     2667.64     2896.92     37.17 o 
  -1   2   3     2662.31     2680.81     34.39 o 
   0   2   3    24155.76    25316.74    305.81 o 
   1   2   3       47.79       53.40      6.08 o 
   2   2   3      774.13      716.60     12.02 o 
   3   2   3     1249.28     1189.54     18.37 o 
   4   2   3       22.23       30.85      4.07 o 
   5   2   3       25.92       37.22      2.89 o 
   6   2   3     3772.14     3788.29     36.49 o 
   7   2   3      101.38       65.10      8.78 o 
   8   2   3       80.78       64.97      7.42 o 
   9   2   3       49.01       69.00     16.97 o 
  10   2   3        6.50        8.83     12.76 o 
  11   2   3      628.96      518.95     23.32 o 
  12   2   3      120.75      128.62     29.19 o 
  13   2   3      208.73      201.40     26.21 o 
 -15   3   3       87.81       87.62     20.33 o 
 -14   3   3       32.26       31.56     15.64 o 
 -13   3   3       53.23       64.03     15.00 o 
 -12   3   3       56.27       45.74     19.26 o 
 -11   3   3        0.02       -4.61      7.76 o 
 -10   3   3     1517.25     1497.92     24.21 o 
  -9   3   3      181.32      190.53      8.06 o 
  -8   3   3     1522.62     1521.20     21.90 o 
  -7   3   3      220.41      200.22      6.80 o 
  -6   3   3       54.43       36.85     10.78 o 
  -5   3   3       43.15       37.23      7.39 o 
  -4   3   3      441.46      398.57     18.80 o 
  -3   3   3     7722.62     7776.74    100.95 o 
  -2   3   3      830.90      832.82     12.63 o 
  -1   3   3     9072.15     9187.72    388.01 o 
   0   3   3      448.10      421.59      7.57 o 
   1   3   3     8224.85     8792.56    108.17 o 
   2   3   3     4676.89     5078.56     79.26 o 
   3   3   3      568.86      583.38     11.26 o 
   4   3   3      233.65      267.65     13.60 o 
   5   3   3       26.80       18.82      8.74 o 
   6   3   3      735.43      641.74     10.50 o 
   7   3   3      425.17      405.91     10.35 o 
   8   3   3       69.95       67.68      6.75 o 
   9   3   3       17.16       30.88      6.56 o 
  10   3   3     1266.25     1260.00     35.21 o 
  11   3   3        0.21        0.72     13.06 o 
  12   3   3      331.34      374.38     21.59 o 
  13   3   3       31.59       45.86     16.17 o 
 -14   4   3       34.28       39.27     16.30 o 
 -13   4   3      170.19      195.43     19.72 o 
 -12   4   3       12.61        8.01     10.47 o 
 -11   4   3      824.53      812.73     20.93 o 
 -10   4   3      244.81      247.46     20.07 o 
  -9   4   3       16.63        3.84      5.34 o 
  -8   4   3      252.12      295.24      8.91 o 
  -7   4   3       83.26       56.39      6.05 o 
  -6   4   3     6886.44     7143.66     91.30 o 
  -5   4   3      517.53      587.64     11.56 o 
  -4   4   3     2087.09     2192.20     29.63 o 
  -3   4   3      500.62      494.23     11.57 o 
  -2   4   3    14925.06    15758.87    191.43 o 
  -1   4   3    16552.66    17240.75    252.59 o 
   0   4   3     2380.37     2414.90     31.77 o 
   1   4   3    21284.51    22506.91    272.51 o 
   2   4   3     5355.27     5419.66     84.81 o 
   3   4   3     1490.93     1424.69     26.61 o 
   4   4   3       40.69       39.42      6.63 o 
   5   4   3      247.52      288.71      8.96 o 
   6   4   3     1485.52     1468.53     31.36 o 
   7   4   3        0.24       -2.81      4.31 o 
   8   4   3       20.43       34.38      6.11 o 
   9   4   3        5.01       -0.71      5.98 o 
  10   4   3        1.76       -3.72     10.94 o 
  11   4   3       25.43        9.99     13.88 o 
  12   4   3      163.13      184.54     22.58 o 
  13   4   3        4.91        8.49     15.47 o 
 -14   5   3        7.82       36.36     16.75 o 
 -13   5   3       94.68       62.33     12.53 o 
 -12   5   3     1306.71     1351.62     29.75 o 
 -11   5   3       93.93      107.58     11.35 o 
 -10   5   3      953.35      948.88     21.20 o 
  -9   5   3        0.59        5.57      6.48 o 
  -8   5   3     3020.06     2917.23     36.98 o 
  -7   5   3      158.63      129.26      7.70 o 
  -6   5   3     5070.98     4994.34     65.48 o 
  -5   5   3      339.62      372.28     10.59 o 
  -4   5   3     4072.04     4247.15     54.38 o 
  -3   5   3     1055.04     1111.46     19.56 o 
  -2   5   3     2998.36     3278.54     42.51 o 
  -1   5   3     2159.16     2050.67     33.55 o 
   0   5   3       53.87       62.65      7.02 o 
   1   5   3      134.42      169.54     10.20 o 
   2   5   3     4150.16     4384.76     70.25 o 
   3   5   3      956.88      971.97     20.57 o 
   4   5   3      197.40      171.00      8.42 o 
   5   5   3      552.16      608.87     16.37 o 
   6   5   3        9.81        8.92      5.19 o 
   7   5   3      751.00      682.05     16.02 o 
   8   5   3      533.45      522.21     40.67 o 
   9   5   3      358.20      345.65     13.45 o 
  10   5   3       15.56        9.24      8.95 o 
  11   5   3      117.49       93.42     16.57 o 
  12   5   3       98.70       89.19     17.51 o 
  13   5   3      154.71      200.69     22.72 o 
 -14   6   3        0.19       -6.62     23.38 o 
 -13   6   3      107.32      106.98     13.68 o 
 -12   6   3       51.69       88.47     21.20 o 
 -11   6   3      332.29      319.43     13.73 o 
 -10   6   3       26.41        8.30      7.67 o 
  -9   6   3       22.04       23.94      8.52 o 
  -8   6   3     1299.91     1241.73     21.78 o 
  -7   6   3      223.57      211.64      8.22 o 
  -6   6   3     3655.30     3785.82     51.37 o 
  -5   6   3     3341.26     3336.88     43.98 o 
  -4   6   3     1190.64     1155.61     17.71 o 
  -3   6   3     3342.99     3459.90     45.23 o 
  -2   6   3     6763.39     6901.24     86.26 o 
  -1   6   3      125.59       94.83      5.78 o 
   0   6   3      107.75      124.80      5.58 o 
   1   6   3      242.79      318.64      7.32 o 
   2   6   3     4686.26     4765.92     61.02 o 
   3   6   3      181.70      133.12      7.83 o 
   4   6   3      171.32      175.05      8.94 o 
   5   6   3      548.40      633.58     25.40 o 
   6   6   3      845.56      857.77     21.55 o 
   7   6   3       26.04       34.28      7.95 o 
   8   6   3       13.02        7.26      8.18 o 
   9   6   3      561.68      528.54     15.78 o 
  10   6   3      214.70      226.72     13.26 o 
  11   6   3       84.83       83.58     15.51 o 
  12   6   3       95.17      113.04     26.26 o 
  13   6   3        2.52      -23.06     23.06 o 
 -14   7   3       19.28       24.21     17.13 o 
 -13   7   3       76.97       51.38     15.62 o 
 -12   7   3      174.49      188.94     25.30 o 
 -11   7   3       35.93       24.69     11.56 o 
 -10   7   3      407.24      428.81     17.85 o 
  -9   7   3     1607.00     1620.66     35.97 o 
  -8   7   3     3200.57     3197.95     58.72 o 
  -7   7   3     1506.54     1547.78     25.23 o 
  -6   7   3       10.35       11.41      4.41 o 
  -5   7   3      232.01      198.71      5.84 o 
  -4   7   3      661.17      646.13     11.97 o 
  -3   7   3      966.53      937.37     15.47 o 
  -2   7   3      348.21      332.36      8.09 o 
  -1   7   3     3896.40     3730.67    175.46 o 
   0   7   3        0.65       -1.94      2.92 o 
   1   7   3      447.08      590.78     11.26 o 
   2   7   3      907.77      967.31     15.84 o 
   3   7   3     1204.97     1074.95     23.26 o 
   4   7   3     5434.06     5431.03     88.59 o 
   5   7   3      877.80      902.11     22.07 o 
   6   7   3      564.78      556.97     17.13 o 
   7   7   3      261.93      247.97     12.79 o 
   8   7   3      884.52      852.34     23.55 o 
   9   7   3       72.68       75.44     31.92 o 
  10   7   3       12.36        9.65      9.15 o 
  11   7   3      136.00      203.35     28.39 o 
  12   7   3       15.05        8.22     21.14 o 
  13   7   3        0.38       -8.33     23.91 o 
 -14   8   3      412.65      477.98     50.97 o 
 -13   8   3      255.36      293.14     20.34 o 
 -12   8   3        0.22        1.70     13.07 o 
 -11   8   3      621.24      623.72     22.79 o 
 -10   8   3       91.23      136.64     33.52 o 
  -9   8   3      168.35      174.41     12.94 o 
  -8   8   3      246.38      228.48     13.61 o 
  -7   8   3      864.27      775.41     15.94 o 
  -6   8   3     2530.34     2598.76     37.92 o 
  -5   8   3     2847.16     2916.53     35.14 o 
  -4   8   3      491.25      558.36     10.07 o 
  -3   8   3     2444.19     2586.83     35.68 o 
  -2   8   3     1189.29     1097.15     17.83 o 
  -1   8   3    12593.44    12974.40    202.29 o 
   0   8   3      975.87     1083.89     17.84 o 
   1   8   3      483.18      481.95     10.44 o 
   2   8   3     4132.46     4158.42     70.15 o 
   3   8   3       46.82       64.15     11.58 o 
   4   8   3     2337.21     2422.81     44.93 o 
   5   8   3       99.96      127.12      9.66 o 
   6   8   3      593.19      594.31     19.75 o 
   7   8   3     1090.52     1131.45     27.62 o 
   8   8   3      291.64      332.28     25.99 o 
   9   8   3       63.44       75.70     12.70 o 
  10   8   3      298.94      294.83     16.78 o 
  11   8   3        4.99       -4.96     13.34 o 
  12   8   3        3.48      -20.28     21.67 o 
 -13   9   3       20.11       18.25     21.56 o 
 -12   9   3      345.69      390.67     21.05 o 
 -11   9   3        1.12       -2.60     11.75 o 
 -10   9   3        7.55        7.61     10.44 o 
  -9   9   3      800.60      757.93     23.70 o 
  -8   9   3      796.68      783.94     23.21 o 
  -7   9   3        3.28        1.44      8.02 o 
  -6   9   3      303.29      272.63      9.42 o 
  -5   9   3       33.97       21.64      5.21 o 
  -4   9   3    12933.27    13657.05    147.14 o 
  -3   9   3      145.76      156.48      5.98 o 
  -2   9   3      718.75      766.81     15.62 o 
  -1   9   3     1160.10     1123.74     18.84 o 
   0   9   3     7797.48     7919.64    100.06 o 
   1   9   3     1958.30     2056.92     30.13 o 
   2   9   3      167.88      203.26      7.28 o 
   3   9   3      659.46      682.63     13.22 o 
   4   9   3        4.03        1.58      6.37 o 
   5   9   3       28.12       12.64      7.39 o 
   6   9   3      511.63      519.22     19.32 o 
   7   9   3      203.99      198.20     17.19 o 
   8   9   3      751.92      720.33     22.91 o 
   9   9   3       62.90       65.65     12.16 o 
  10   9   3      194.35      207.09     17.09 o 
  11   9   3      106.24      116.54     13.50 o 
  12   9   3      115.40      128.63     29.46 o 
 -13  10   3        7.28       15.69     23.38 o 
 -12  10   3      527.84      524.80     28.23 o 
 -11  10   3      539.10      515.58     21.77 o 
 -10  10   3     2491.73     2555.96     53.55 o 
  -9  10   3      624.53      571.17     22.68 o 
  -8  10   3     1618.64     1597.23     36.83 o 
  -7  10   3       32.22       29.61     10.41 o 
  -6  10   3     2866.89     2774.67     41.09 o 
  -5  10   3      154.43      133.90      7.94 o 
  -4  10   3      663.98      703.94     12.62 o 
  -3  10   3     2673.28     2732.00     33.98 o 
  -2  10   3       13.24        3.64      3.65 o 
  -1  10   3     3569.62     4041.38     68.59 o 
   0  10   3        0.50        1.98      4.10 o 
   1  10   3        3.89        3.05      4.22 o 
   2  10   3     4236.63     4279.60     57.42 o 
   3  10   3      348.03      329.44     13.54 o 
   4  10   3      835.53      823.17     21.99 o 
   5  10   3      422.03      392.43     15.62 o 
   6  10   3     3831.83     3744.26    108.34 o 
   7  10   3       40.05       39.40     10.78 o 
   8  10   3      901.99      874.08     36.13 o 
   9  10   3       31.40       46.65     12.29 o 
  10  10   3      151.80      158.20     19.69 o 
  11  10   3      147.97      190.58     33.73 o 
  12  10   3       16.40       27.16     17.07 o 
 -13  11   3      204.06      207.83     31.06 o 
 -12  11   3        0.58       -1.68     14.57 o 
 -11  11   3        6.93      -10.46     12.04 o 
 -10  11   3       49.21       68.59     13.17 o 
  -9  11   3     1376.72     1356.18     34.64 o 
  -8  11   3     1201.90     1191.19     31.20 o 
  -7  11   3       32.53       37.66      9.76 o 
  -6  11   3      310.54      334.46     15.62 o 
  -5  11   3      182.17      184.76      9.09 o 
  -4  11   3     4910.00     4736.09     55.50 o 
  -3  11   3      309.40      326.65      8.97 o 
  -2  11   3      838.25      865.27     14.70 o 
  -1  11   3      366.76      401.51     10.94 o 
   0  11   3    10617.48    10252.72    112.50 o 
   1  11   3     3236.71     3186.82     39.08 o 
   2  11   3        1.28        7.72      4.29 o 
   3  11   3      225.01      210.80     11.58 o 
   4  11   3     3827.56     3680.57     65.86 o 
   5  11   3     1270.52     1218.39     29.65 o 
   6  11   3       42.42       39.24     10.30 o 
   7  11   3      397.31      390.06     17.36 o 
   8  11   3      254.26      249.82     15.68 o 
   9  11   3       12.57        1.00     11.24 o 
  10  11   3       18.41        1.40     12.24 o 
  11  11   3        0.17       12.25     14.41 o 
 -12  12   3       59.35       90.02     17.13 o 
 -11  12   3       46.97       44.88     15.74 o 
 -10  12   3      519.87      560.33     23.24 o 
  -9  12   3       29.39       47.68     13.02 o 
  -8  12   3       47.27       55.62     11.96 o 
  -7  12   3      317.10      294.96     16.08 o 
  -6  12   3      476.76      492.92     19.01 o 
  -5  12   3      584.15      619.53     15.30 o 
  -4  12   3     1263.82     1193.49     22.23 o 
  -3  12   3     2798.76     2717.65     34.87 o 
  -2  12   3     2349.86     2414.31     31.67 o 
  -1  12   3     2034.61     2014.15     27.35 o 
   0  12   3       95.02      112.08      6.87 o 
   1  12   3      823.53      742.50     13.68 o 
   2  12   3        2.74        0.70      6.03 o 
   3  12   3      136.44      121.09     27.06 o 
   4  12   3       34.27       20.00      8.55 o 
   5  12   3      159.17      163.78     12.15 o 
   6  12   3       37.56       34.46     10.40 o 
   7  12   3        5.84        6.70     10.22 o 
   8  12   3       76.57      102.64     14.48 o 
   9  12   3        0.05      -11.04     11.53 o 
  10  12   3      140.67      143.37     34.37 o 
  11  12   3      291.01      307.68     20.67 o 
 -12  13   3      919.42      987.03     33.36 o 
 -11  13   3        0.93       -9.92     15.37 o 
 -10  13   3       39.84       49.11     17.40 o 
  -9  13   3      521.76      533.33     22.45 o 
  -8  13   3     1060.87      982.94     34.74 o 
  -7  13   3       34.15       18.18     12.33 o 
  -6  13   3        7.72       12.34     26.37 o 
  -5  13   3     1169.13     1255.07     23.88 o 
  -4  13   3       49.29       61.01      7.65 o 
  -3  13   3        0.57       -4.45      4.84 o 
  -2  13   3      586.31      579.74     12.49 o 
  -1  13   3       77.77       83.54     10.34 o 
   0  13   3     1529.60     1556.38     23.03 o 
   1  13   3      195.85      184.63      7.71 o 
   2  13   3     1870.44     1835.32     30.80 o 
   3  13   3        6.96        8.56      8.30 o 
   4  13   3      607.42      606.23     20.52 o 
   5  13   3       80.15      103.51     12.53 o 
   6  13   3       35.59       18.07     13.77 o 
   7  13   3       64.52       63.49     12.60 o 
   8  13   3     1003.66      981.44     52.68 o 
   9  13   3      163.74      171.99     31.01 o 
  10  13   3       44.62       56.18     15.36 o 
 -11  14   3      249.99      288.87     30.48 o 
 -10  14   3      212.64      212.10     21.08 o 
  -9  14   3      208.74      228.00     19.96 o 
  -8  14   3       66.49       86.45     27.65 o 
  -7  14   3      407.39      423.39     19.28 o 
  -6  14   3      750.09      724.30     24.19 o 
  -5  14   3     1726.55     1704.57     39.10 o 
  -4  14   3      385.43      328.78     12.18 o 
  -3  14   3       19.51       17.89      5.86 o 
  -2  14   3     3491.31     3278.61     41.90 o 
  -1  14   3     1597.70     1522.19     23.29 o 
   0  14   3       65.61       65.94      7.53 o 
   1  14   3       94.37       94.97     16.89 o 
   2  14   3      753.22      685.26     17.01 o 
   3  14   3     1075.74     1059.44     27.76 o 
   4  14   3        0.63       -4.01      8.45 o 
   5  14   3      329.78      314.05     16.26 o 
   6  14   3        0.38      -11.10     13.50 o 
   7  14   3       15.12        8.20     11.13 o 
   8  14   3      103.37      110.73     15.43 o 
   9  14   3      445.48      492.47     22.94 o 
  10  14   3       46.13       74.49     17.31 o 
 -11  15   3        3.29       -1.46     15.84 o 
 -10  15   3      127.61      137.40     22.74 o 
  -9  15   3       36.43       37.68     13.69 o 
  -8  15   3      465.69      461.72     21.57 o 
  -7  15   3       52.62       44.54     12.94 o 
  -6  15   3      190.86      213.13     16.97 o 
  -5  15   3      744.41      695.16     23.36 o 
  -4  15   3      651.70      658.36     16.91 o 
  -3  15   3       43.84       35.33      7.87 o 
  -2  15   3        3.22       -2.66      5.79 o 
  -1  15   3     1455.13     1388.44     22.36 o 
   0  15   3     1861.40     1852.15     27.27 o 
   1  15   3        7.25       -1.39      6.67 o 
   2  15   3       29.15       22.44      9.45 o 
   3  15   3      287.05      255.18     21.03 o 
   4  15   3      988.85     1015.81     28.38 o 
   5  15   3      195.81      216.84     15.89 o 
   6  15   3       59.28       68.73     16.71 o 
   7  15   3      443.50      456.59     20.71 o 
   8  15   3      188.28      227.11     17.96 o 
   9  15   3      217.49      276.46     21.87 o 
 -10  16   3      149.71      142.26     19.50 o 
  -9  16   3       23.72       26.96     14.22 o 
  -8  16   3      236.69      264.98     19.89 o 
  -7  16   3      670.77      665.87     31.70 o 
  -6  16   3     1005.27     1023.77     30.36 o 
  -5  16   3      339.01      312.72     17.51 o 
  -4  16   3        5.88        4.80     10.49 o 
  -3  16   3       42.60       43.11      8.85 o 
  -2  16   3      198.25      197.41      9.35 o 
  -1  16   3      420.70      460.61     12.52 o 
   0  16   3      456.07      489.81     12.77 o 
   1  16   3      252.84      248.90     11.86 o 
   2  16   3      735.76      687.84     22.20 o 
   3  16   3     2030.22     1996.27     43.95 o 
   4  16   3        9.82        8.95     10.72 o 
   5  16   3      191.70      230.23     18.27 o 
   6  16   3      150.02      160.10     16.67 o 
   7  16   3      521.82      520.79     23.05 o 
   8  16   3      107.20       97.52     15.99 o 
  -9  17   3      177.88      155.82     19.19 o 
  -8  17   3      148.81      149.86     18.26 o 
  -7  17   3        0.43      -12.11     12.11 o 
  -6  17   3       18.92       37.80     12.80 o 
  -5  17   3      602.69      678.95     24.51 o 
  -4  17   3      798.81      787.76     25.82 o 
  -3  17   3       66.92       65.73     16.92 o 
  -2  17   3      113.21      159.77     18.10 o 
  -1  17   3      786.56      833.20     17.16 o 
   0  17   3      498.70      512.97     15.91 o 
   1  17   3        0.95       -1.46      9.95 o 
   2  17   3      126.65      126.41     14.04 o 
   3  17   3       19.46       11.41     14.25 o 
   4  17   3       68.23       56.06     13.14 o 
   5  17   3      150.41      182.59     17.17 o 
   6  17   3      157.20      191.11     18.25 o 
   7  17   3       19.73        0.63     15.00 o 
   8  17   3        1.82        0.34     31.28 o 
  -8  18   3        7.67       10.94     15.02 o 
  -7  18   3       98.50       99.27     24.92 o 
  -6  18   3      313.59      315.54     20.92 o 
  -5  18   3      538.39      536.94     23.20 o 
  -4  18   3        1.24        6.44     15.10 o 
  -3  18   3      620.43      603.40     22.75 o 
  -2  18   3      177.37      172.89     19.82 o 
  -1  18   3      432.18      414.97     15.27 o 
   0  18   3      126.82      116.30     13.80 o 
   1  18   3      288.01      265.25     15.93 o 
   2  18   3      322.97      313.79     21.35 o 
   3  18   3      293.79      287.76     17.43 o 
   4  18   3      349.57      354.42     19.96 o 
   5  18   3       33.54       18.10     13.10 o 
   6  18   3       38.58       28.51     13.65 o 
   7  18   3      318.60      335.99     21.05 o 
  -7  19   3        4.68        5.53     16.87 o 
  -6  19   3       76.91       73.31     16.53 o 
  -5  19   3      288.17      316.48     31.54 o 
  -4  19   3       27.95       25.59     18.20 o 
  -3  19   3       73.82       68.59     14.56 o 
  -2  19   3      204.28      237.24     17.39 o 
  -1  19   3        2.42       -3.03     15.53 o 
   0  19   3       25.97       41.58     12.37 o 
   1  19   3      780.43      783.48     25.99 o 
   2  19   3        2.46       -1.80     11.95 o 
   3  19   3       58.79       42.64     14.23 o 
   4  19   3       48.83       62.20     14.64 o 
   5  19   3      631.19      640.12     28.77 o 
   6  19   3       83.08       91.14     29.03 o 
  -6  20   3      170.78      194.61     20.41 o 
  -5  20   3      297.57      328.34     21.43 o 
  -4  20   3       85.83      112.23     16.53 o 
  -3  20   3      276.44      286.71     19.28 o 
  -2  20   3       85.96       69.17     22.20 o 
  -1  20   3      325.75      368.09     19.31 o 
   0  20   3       82.63       52.95     13.82 o 
   1  20   3      175.67      200.60     18.15 o 
   2  20   3       89.37       82.54     15.40 o 
   3  20   3       50.54       55.21     24.18 o 
   4  20   3       21.85        9.60     21.67 o 
  -3  21   3      208.60      288.10     29.78 o 
  -2  21   3       25.11        1.28     23.70 o 
   0  21   3        1.84       12.81     18.68 o 
   1  21   3      112.47      146.17     35.07 o 
   2  21   3        2.09       -3.61     14.67 o 
 -14   0   4      111.15       70.13     22.74 o 
 -12   0   4     1076.71      995.49     43.02 o 
 -10   0   4     1385.18     1134.87    104.93 o 
  -8   0   4      351.95      389.37     24.18 o 
  -6   0   4     7007.09     7276.15    153.55 o 
  -4   0   4     3275.26     3103.99     70.45 o 
  -2   0   4     9278.99    10368.19    217.76 o 
   0   0   4    11631.68    12160.10    187.48 o 
   2   0   4    39713.53    42329.52    970.83 o 
   4   0   4      833.66      761.72     13.56 o 
   6   0   4     6100.84     6201.89     81.32 o 
   8   0   4     4376.89     4297.27    113.04 o 
  10   0   4      467.18      473.73     29.89 o 
  12   0   4       24.44       19.85     20.39 o 
 -15   1   4      244.94      287.13     30.96 o 
 -14   1   4        0.74       -2.48     18.36 o 
 -13   1   4        7.81       10.06     13.17 o 
 -12   1   4     2863.23     2940.03     48.33 o 
 -11   1   4        4.45        1.40      6.37 o 
 -10   1   4     1135.25     1108.01     22.81 o 
  -9   1   4        3.64       18.27     10.92 o 
  -8   1   4    15370.95    15083.04    191.53 o 
  -7   1   4     1812.62     1883.51     29.60 o 
  -6   1   4     6848.73     6991.63     89.22 o 
  -5   1   4     2002.65     1899.26     27.27 o 
  -4   1   4    33150.61    35876.46    433.59 o 
  -3   1   4      322.24      279.89      6.04 o 
  -2   1   4     1988.61     1926.12     25.96 o 
  -1   1   4    13963.57    14520.00    176.36 o 
   0   1   4    21767.07    23418.14    247.54 o 
   1   1   4      867.11      856.72     11.37 o 
   2   1   4      168.66      150.66      3.72 o 
   3   1   4     4042.53     4402.44     40.59 o 
   4   1   4     5435.81     5442.55     49.97 o 
   5   1   4     1382.62     1437.79     15.93 o 
   6   1   4     1335.36     1468.40     16.71 o 
   7   1   4       60.70       62.12      6.61 o 
   8   1   4     1990.64     2017.36     34.43 o 
   9   1   4        7.68       16.41     10.35 o 
  10   1   4      823.89      780.62     39.07 o 
  11   1   4      227.04      219.50     20.27 o 
  12   1   4      342.74      364.26     25.30 o 
  13   1   4        4.45       -9.85     16.03 o 
 -15   2   4       77.20       60.49     18.60 o 
 -14   2   4      132.62      195.10     20.64 o 
 -13   2   4      300.48      308.23     18.87 o 
 -12   2   4        0.36       -3.15      9.46 o 
 -11   2   4     2517.37     2473.66     41.58 o 
 -10   2   4       31.47       23.07      8.81 o 
  -9   2   4      737.26      689.46     12.64 o 
  -8   2   4     1472.24     1461.87     24.79 o 
  -7   2   4     3064.38     2823.40    133.99 o 
  -6   2   4      897.28      826.36     18.94 o 
  -5   2   4     1543.69     1633.75     24.15 o 
  -4   2   4     3511.93     3683.61     48.12 o 
  -3   2   4     1616.45     1679.70     24.91 o 
  -2   2   4    27281.25    30084.44    438.42 o 
  -1   2   4       18.24       17.09      2.36 o 
   0   2   4       13.19        3.76      2.01 o 
   1   2   4     5857.22     5950.29     73.92 o 
   2   2   4     5229.84     5491.03     54.65 o 
   3   2   4      562.54      539.30      7.14 o 
   4   2   4      206.29      248.51      5.14 o 
   5   2   4      343.61      363.01      6.37 o 
   6   2   4     6044.79     6145.54     63.44 o 
   7   2   4       35.30       36.56      6.59 o 
   8   2   4      273.02      241.23      9.09 o 
   9   2   4      276.76      245.87     15.69 o 
  10   2   4      750.42      781.31     27.36 o 
  11   2   4       87.94       81.34     15.39 o 
  12   2   4       49.97       55.58     16.17 o 
  13   2   4      294.70      309.43     21.93 o 
 -15   3   4      464.94      543.59     27.01 o 
 -14   3   4      201.21      284.58     25.14 o 
 -13   3   4        0.38       -3.56     10.17 o 
 -12   3   4     1539.33     1534.44     31.15 o 
 -11   3   4      235.47      213.31     12.66 o 
 -10   3   4        2.43        0.35      5.35 o 
  -9   3   4     1876.61     1896.67     26.65 o 
  -8   3   4     4706.96     4621.31     54.52 o 
  -7   3   4     1250.97     1228.78     20.94 o 
  -6   3   4       76.93       71.64      6.98 o 
  -5   3   4      110.58      112.67      6.65 o 
  -4   3   4    15101.93    15769.62    193.09 o 
  -3   3   4       12.86        1.97      2.91 o 
  -2   3   4      326.11      391.46      9.39 o 
  -1   3   4     3090.86     3027.90     39.23 o 
   0   3   4    42899.50    46524.08    640.33 o 
   1   3   4     1683.20     1636.91     22.47 o 
   2   3   4      514.05      517.81     12.40 o 
   3   3   4      209.80      186.42      7.34 o 
   4   3   4     4247.39     4192.42     56.83 o 
   5   3   4      286.68      310.21      7.01 o 
   6   3   4      497.84      518.14      9.73 o 
   7   3   4      752.06      793.89     15.13 o 
   8   3   4      399.40      424.11     11.49 o 
   9   3   4      725.08      740.31     25.55 o 
  10   3   4      760.11      736.10     26.87 o 
  11   3   4       65.27       43.80     14.17 o 
  12   3   4      262.10      276.31     20.37 o 
  13   3   4       28.56        9.95     16.00 o 
 -15   4   4       55.52       80.68     20.15 o 
 -14   4   4      219.76      261.95     23.00 o 
 -13   4   4        1.80        1.69     10.35 o 
 -12   4   4      208.83      223.89     15.18 o 
 -11   4   4     1091.32     1086.95     24.62 o 
 -10   4   4     4231.72     4332.23     62.74 o 
  -9   4   4     1712.33     1720.58     24.88 o 
  -8   4   4     2417.68     2396.97     31.42 o 
  -7   4   4      945.15      875.46     16.57 o 
  -6   4   4     2717.11     2564.72     55.75 o 
  -5   4   4      124.41      154.88     12.06 o 
  -4   4   4      202.21      263.14      6.84 o 
  -3   4   4     8528.02     8648.34    106.87 o 
  -2   4   4     1175.52     1203.23     21.81 o 
  -1   4   4      556.84      592.18     10.32 o 
   0   4   4       99.90       95.42      4.25 o 
   1   4   4     2048.78     2157.32     29.12 o 
   2   4   4     1080.19      923.00     18.92 o 
   3   4   4      109.96      101.95      6.64 o 
   4   4   4     2748.54     2695.85     38.77 o 
   5   4   4      786.14      785.25     55.44 o 
   6   4   4     6068.19     5921.77     99.70 o 
   7   4   4        2.75       -0.21      4.85 o 
   8   4   4       20.95       15.73      6.07 o 
   9   4   4      316.28      315.05     10.99 o 
  10   4   4      181.17      208.75     18.72 o 
  11   4   4       24.83       14.79     13.55 o 
  12   4   4       31.86       35.35     15.69 o 
  13   4   4       25.72       19.25     17.46 o 
 -14   5   4      546.61      581.25     38.21 o 
 -13   5   4       15.86       15.63     11.08 o 
 -12   5   4      275.59      276.66     14.31 o 
 -11   5   4      142.30      162.61     15.39 o 
 -10   5   4       34.99       36.78      8.35 o 
  -9   5   4      768.21      804.08     15.29 o 
  -8   5   4     4395.96     4684.28     55.65 o 
  -7   5   4      218.67      226.72     16.01 o 
  -6   5   4       92.18      104.77     10.09 o 
  -5   5   4        0.49        5.86      4.25 o 
  -4   5   4    16174.73    16343.18    199.23 o 
  -3   5   4       54.02       46.59      6.85 o 
  -2   5   4     5785.94     5877.79    288.01 o 
  -1   5   4     3701.40     4216.14     54.06 o 
   0   5   4    11245.95    11070.39    135.92 o 
   1   5   4     3646.77     3665.35     47.54 o 
   2   5   4      532.64      596.83     14.56 o 
   3   5   4     2911.69     2769.07    105.04 o 
   4   5   4     4787.06     4714.02     76.92 o 
   5   5   4     4892.97     4783.25     78.71 o 
   6   5   4      285.92      299.79     10.44 o 
   7   5   4       91.71       72.24     16.83 o 
   8   5   4     2798.85     2706.97     52.74 o 
   9   5   4      159.48      145.44     13.16 o 
  10   5   4      634.06      655.90     35.17 o 
  11   5   4      178.81      236.82     21.21 o 
  12   5   4      439.09      461.16     24.53 o 
  13   5   4       79.13       51.72     18.26 o 
 -14   6   4      210.01      245.18     26.05 o 
 -13   6   4       40.86       41.78     12.01 o 
 -12   6   4      111.76      127.31     15.86 o 
 -11   6   4      660.97      680.07     18.65 o 
 -10   6   4     1575.22     1585.12     53.42 o 
  -9   6   4      282.67      277.40     10.42 o 
  -8   6   4       17.44        5.05      5.40 o 
  -7   6   4     1293.66     1361.20     22.91 o 
  -6   6   4      957.94      919.75     33.41 o 
  -5   6   4     8160.62     8780.77    109.45 o 
  -4   6   4    10644.85    11482.65    141.56 o 
  -3   6   4     1819.72     1799.62     25.74 o 
  -2   6   4     7930.26     7836.96    199.42 o 
  -1   6   4      714.13      811.56     13.84 o 
   0   6   4      112.54      129.48      5.38 o 
   1   6   4     2801.39     2961.65     39.55 o 
   2   6   4      277.77      263.54      9.85 o 
   3   6   4        1.66        6.25      5.01 o 
   4   6   4       23.25       33.80     10.35 o 
   5   6   4       33.08       41.90      7.09 o 
   6   6   4      144.81      172.94     10.34 o 
   7   6   4      236.20      220.81     11.96 o 
   8   6   4      126.99      137.50     12.08 o 
   9   6   4       68.09       82.92     17.68 o 
  10   6   4      187.23      203.19     15.99 o 
  11   6   4      318.09      295.25     27.97 o 
  12   6   4      190.77      200.14     31.38 o 
 -14   7   4       32.52       19.71     16.53 o 
 -13   7   4      175.71      189.06     27.91 o 
 -12   7   4      294.86      297.49     26.47 o 
 -11   7   4       41.58       32.84     11.23 o 
 -10   7   4       11.95       13.19      9.76 o 
  -9   7   4       33.80       15.96      8.98 o 
  -8   7   4      813.88      752.05     16.27 o 
  -7   7   4      935.61      973.16     18.41 o 
  -6   7   4      607.98      642.56     16.23 o 
  -5   7   4     1691.64     1633.28     24.32 o 
  -4   7   4        0.54       -0.39      3.17 o 
  -3   7   4      339.77      366.34      8.66 o 
  -2   7   4      428.07      327.20      8.12 o 
  -1   7   4     9207.95    10129.07    156.44 o 
   0   7   4     8994.85     9537.90    118.54 o 
   1   7   4    11156.19    11875.79    210.97 o 
   2   7   4     2321.34     2351.56     32.68 o 
   3   7   4      171.42      194.91      9.77 o 
   4   7   4    14065.25    14228.38    218.37 o 
   5   7   4      794.63      875.48     32.66 o 
   6   7   4      530.25      548.24     17.21 o 
   7   7   4       34.99       35.52     15.64 o 
   8   7   4     3811.54     3699.75     66.82 o 
   9   7   4       15.84        5.60     16.76 o 
  10   7   4        0.47       -8.66      8.66 o 
  11   7   4       14.44       14.30     20.39 o 
  12   7   4       46.74       11.42     23.48 o 
 -14   8   4       38.38       67.83     19.24 o 
 -13   8   4       21.30       26.37     21.78 o 
 -12   8   4      454.73      468.53     21.42 o 
 -11   8   4      535.83      552.89     21.75 o 
 -10   8   4      740.88      728.06     23.58 o 
  -9   8   4      217.66      203.02     14.16 o 
  -8   8   4       57.79       65.28      7.09 o 
  -7   8   4      264.57      264.86      9.70 o 
  -6   8   4     5123.96     5073.15     67.93 o 
  -5   8   4      161.61      148.53      6.44 o 
  -4   8   4      268.77      344.69      8.99 o 
  -3   8   4     3000.88     3076.78     41.83 o 
  -2   8   4      549.86      466.04     10.37 o 
  -1   8   4        0.30       -3.59      3.59 o 
   0   8   4     8253.04     8074.78    101.57 o 
   1   8   4     2938.16     3258.03     44.16 o 
   2   8   4      245.61      173.56      9.01 o 
   3   8   4     3514.45     3527.42     60.90 o 
   4   8   4      672.90      729.52     19.64 o 
   5   8   4       40.13       25.13      7.54 o 
   6   8   4      183.12      178.15     18.57 o 
   7   8   4      625.74      590.65     19.44 o 
   8   8   4       18.28       20.62      9.85 o 
   9   8   4        1.92       -2.27     11.58 o 
  10   8   4       13.49       10.45      9.71 o 
  11   8   4       70.64       66.82     23.91 o 
  12   8   4      422.28      383.96     33.20 o 
 -14   9   4       14.13       23.48     26.05 o 
 -13   9   4       88.81      110.91     25.19 o 
 -12   9   4      104.36      102.06     15.92 o 
 -11   9   4      322.24      311.36     18.08 o 
 -10   9   4       45.56       47.50     12.05 o 
  -9   9   4      838.68      817.33     24.83 o 
  -8   9   4      129.72      148.67     13.38 o 
  -7   9   4      357.04      369.45     11.37 o 
  -6   9   4      177.92      209.49      8.81 o 
  -5   9   4      334.38      318.92     11.83 o 
  -4   9   4      382.96      384.13      9.77 o 
  -3   9   4     1021.76     1080.00     18.45 o 
  -2   9   4      268.22      271.51     11.36 o 
  -1   9   4     2489.07     2224.35     32.28 o 
   0   9   4     2063.55     1968.54     29.27 o 
   1   9   4      176.56      188.21      7.14 o 
   2   9   4     2073.16     2155.67     31.48 o 
   3   9   4      633.61      619.92     17.88 o 
   4   9   4     1620.89     1560.15     32.98 o 
   5   9   4      146.92      151.92     10.93 o 
   6   9   4      104.92      130.31     19.16 o 
   7   9   4     1598.06     1573.87     35.62 o 
   8   9   4     1135.87     1203.21     65.65 o 
   9   9   4      303.95      296.68     16.90 o 
  10   9   4        0.87        5.40     11.37 o 
  11   9   4       55.51       55.75     16.07 o 
  12   9   4      417.63      384.06     34.69 o 
 -13  10   4       22.82       -5.98     21.46 o 
 -12  10   4        2.92       -5.38     13.45 o 
 -11  10   4      131.25      142.21     35.92 o 
 -10  10   4       57.64       35.06     11.97 o 
  -9  10   4      283.33      251.46     15.43 o 
  -8  10   4      461.79      420.73     17.96 o 
  -7  10   4     1235.16     1234.73     22.76 o 
  -6  10   4       95.97       91.47      7.66 o 
  -5  10   4        0.72       -0.11      4.75 o 
  -4  10   4      872.71      903.30     16.69 o 
  -3  10   4       11.13        5.15      4.23 o 
  -2  10   4      464.94      433.16     13.31 o 
  -1  10   4     1786.82     1788.96     27.53 o 
   0  10   4      349.09      372.87     10.24 o 
   1  10   4       19.20       18.45      6.41 o 
   2  10   4       25.56       29.10      5.05 o 
   3  10   4     2368.16     2299.95     44.12 o 
   4  10   4     1073.19     1042.94     25.75 o 
   5  10   4     1292.49     1267.84     29.90 o 
   6  10   4       38.70       65.91     16.39 o 
   7  10   4     1054.65     1024.57     27.85 o 
   8  10   4       14.02       17.68     10.76 o 
   9  10   4      580.63      569.67     22.30 o 
  10  10   4        0.19      -11.38     12.97 o 
  11  10   4       53.99       48.18     14.30 o 
 -13  11   4       27.22       21.08     26.42 o 
 -12  11   4        0.90      -10.83     13.98 o 
 -11  11   4      103.04       88.90     20.98 o 
 -10  11   4        1.47        5.19     11.64 o 
  -9  11   4      231.14      229.21     19.48 o 
  -8  11   4        7.65        5.43      9.62 o 
  -7  11   4       57.68       61.53     10.82 o 
  -6  11   4      370.06      344.18     11.66 o 
  -5  11   4     4226.98     4228.08     58.98 o 
  -4  11   4      974.15      959.18     16.18 o 
  -3  11   4        4.68       -1.12      4.17 o 
  -2  11   4        0.20        1.80      4.42 o 
  -1  11   4     4983.27     4883.00     65.21 o 
   0  11   4     4730.12     4739.30     63.55 o 
   1  11   4     1490.71     1490.71     28.67 o 
   2  11   4      139.63      128.16     10.79 o 
   3  11   4      368.07      330.99     14.11 o 
   4  11   4      127.37      168.79     13.09 o 
   5  11   4      108.11       99.53     11.51 o 
   6  11   4      650.66      632.60     21.32 o 
   7  11   4      923.64      876.93     34.16 o 
   8  11   4      159.68      133.96     15.05 o 
   9  11   4       23.36       23.74     12.30 o 
  10  11   4       82.28       95.21     24.87 o 
  11  11   4      237.27      283.90     20.15 o 
 -12  12   4       25.93        9.09     14.94 o 
 -11  12   4        0.26        6.82     13.17 o 
 -10  12   4      116.92      161.09     17.03 o 
  -9  12   4       14.16        7.74     13.93 o 
  -8  12   4      509.19      478.83     20.12 o 
  -7  12   4        0.21       -1.67      8.85 o 
  -6  12   4      109.84      134.33     15.66 o 
  -5  12   4       35.09       40.21      9.84 o 
  -4  12   4      371.16      390.02     10.42 o 
  -3  12   4     1626.90     1586.56     23.17 o 
  -2  12   4     1079.41     1063.63     26.54 o 
  -1  12   4     1837.74     1689.53     24.15 o 
   0  12   4      154.94      173.16      8.51 o 
   1  12   4      181.10      189.20      8.83 o 
   2  12   4        2.54        4.98      7.51 o 
   3  12   4     1101.17     1121.54     27.76 o 
   4  12   4      214.45      177.09     12.45 o 
   5  12   4      325.80      286.52     14.91 o 
   6  12   4       78.38       97.80     19.16 o 
   7  12   4      716.37      729.12     24.27 o 
   8  12   4      232.97      198.70     16.19 o 
   9  12   4        8.28        4.94     12.38 o 
  10  12   4       21.72        4.43     19.91 o 
 -12  13   4       63.04       67.82     19.37 o 
 -11  13   4        1.51       13.76     14.23 o 
 -10  13   4      213.87      217.21     19.35 o 
  -9  13   4     1355.26     1459.16     37.77 o 
  -8  13   4      152.10      154.20     20.98 o 
  -7  13   4        8.89        2.06     10.11 o 
  -6  13   4       82.25       85.84     12.46 o 
  -5  13   4     1818.55     1795.93     30.74 o 
  -4  13   4      104.00      104.84      8.82 o 
  -3  13   4      168.35      150.33      9.63 o 
  -2  13   4       24.26       14.63      5.22 o 
  -1  13   4      390.28      339.49      9.98 o 
   0  13   4      396.30      407.58     10.71 o 
   1  13   4       47.66       46.52      7.28 o 
   2  13   4       20.00       15.51      6.82 o 
   3  13   4      217.05      187.03     13.07 o 
   4  13   4      299.64      249.47     14.42 o 
   5  13   4      351.47      371.70     16.94 o 
   6  13   4       79.60      100.51     13.47 o 
   7  13   4       38.97       30.69     11.55 o 
   8  13   4      185.20      232.86     18.87 o 
   9  13   4       87.26       87.77     16.34 o 
  10  13   4       41.95       34.24     19.96 o 
 -11  14   4       42.89       27.04     15.18 o 
 -10  14   4      368.98      401.45     21.55 o 
  -9  14   4       36.40       26.93     14.46 o 
  -8  14   4      771.46      720.67     28.07 o 
  -7  14   4      455.58      435.24     19.90 o 
  -6  14   4     1393.64     1408.00     79.58 o 
  -5  14   4      619.42      603.57     16.29 o 
  -4  14   4       18.21       10.33      6.78 o 
  -3  14   4      715.57      687.98     14.42 o 
  -2  14   4       47.27       34.91     10.58 o 
  -1  14   4        9.09       -0.10      5.67 o 
   0  14   4       52.64       43.09      6.49 o 
   1  14   4      197.17      156.09      9.85 o 
   2  14   4      110.58      107.61     11.87 o 
   3  14   4      160.73      137.74     13.20 o 
   4  14   4       15.97       -4.87      8.94 o 
   5  14   4       21.25        1.82      9.55 o 
   6  14   4        1.77       -6.90     10.00 o 
   7  14   4      135.31      173.59     16.75 o 
   8  14   4       55.73       58.52     14.41 o 
   9  14   4        0.02      -13.50     13.50 o 
 -11  15   4       33.03       40.76     16.30 o 
 -10  15   4        5.24      -13.47     13.47 o 
  -9  15   4       18.32       14.33     13.62 o 
  -8  15   4       66.83       68.47     16.81 o 
  -7  15   4       25.14       21.27     14.41 o 
  -6  15   4      601.36      606.24     22.86 o 
  -5  15   4      151.99      189.03     16.10 o 
  -4  15   4        0.17       -4.16      6.86 o 
  -3  15   4       30.20       19.40      7.41 o 
  -2  15   4      173.07      181.49     10.51 o 
  -1  15   4      122.43      114.98     10.03 o 
   0  15   4      653.12      632.86     16.64 o 
   1  15   4      140.64      110.06     11.22 o 
   2  15   4      446.43      388.79     16.98 o 
   3  15   4      163.71      186.49     15.21 o 
   4  15   4       83.71       74.16     12.81 o 
   5  15   4       30.78       12.86     13.13 o 
   6  15   4        5.55       -8.04     16.92 o 
   7  15   4       87.21       83.60     14.64 o 
   8  15   4        5.59       -4.09     13.31 o 
   9  15   4       16.05        3.18     15.10 o 
 -10  16   4      276.16      287.57     21.98 o 
  -9  16   4       38.13       36.22     15.14 o 
  -8  16   4      342.45      377.00     35.87 o 
  -7  16   4      409.79      374.61     26.15 o 
  -6  16   4      288.36      294.66     17.96 o 
  -5  16   4       11.21        1.83     10.85 o 
  -4  16   4      118.68      143.35     11.09 o 
  -3  16   4       17.06       17.81      7.79 o 
  -2  16   4        0.30       -4.77      6.36 o 
  -1  16   4        1.10       -6.31      6.31 o 
   0  16   4       59.15       41.60      8.66 o 
   1  16   4       15.41        6.69      9.54 o 
   2  16   4       50.53       48.30     11.39 o 
   3  16   4       73.78       42.40     22.90 o 
   4  16   4        4.21      -10.00     10.00 o 
   5  16   4      129.59      145.12     16.10 o 
   6  16   4        5.62       -7.88     11.96 o 
   7  16   4      104.40       95.70     23.64 o 
   8  16   4      104.84      106.43     17.28 o 
  -9  17   4       24.82       24.87     15.73 o 
  -8  17   4        0.19      -10.20     13.19 o 
  -7  17   4        5.08      -14.30     17.99 o 
  -6  17   4       27.53       34.40     13.38 o 
  -5  17   4       60.10       93.97     14.74 o 
  -4  17   4        0.46      -10.92     10.92 o 
  -3  17   4      113.21      129.90     20.05 o 
  -2  17   4       36.54       33.26      7.60 o 
  -1  17   4       96.64       95.72     22.64 o 
   0  17   4      564.47      486.03     23.34 o 
   1  17   4        9.52        2.29     10.62 o 
   2  17   4       14.17        3.84     10.67 o 
   3  17   4      373.79      334.35     17.67 o 
   4  17   4        0.60       -7.11     11.05 o 
   5  17   4       69.14       57.32     13.83 o 
   6  17   4        0.14       -0.51     12.67 o 
   7  17   4      154.12      176.88     19.64 o 
  -8  18   4        2.79      -14.09     14.09 o 
  -7  18   4      461.62      430.87     22.55 o 
  -6  18   4      236.71      288.04     20.25 o 
  -5  18   4       18.65       -5.20     12.42 o 
  -4  18   4       77.63       68.23     14.50 o 
  -3  18   4        4.19       -0.14     12.06 o 
  -2  18   4     1184.97     1123.80     24.65 o 
  -1  18   4       37.65       28.37     11.74 o 
   0  18   4       63.72       65.50     10.69 o 
   1  18   4       13.37        1.51     10.96 o 
   2  18   4      258.70      199.76     15.72 o 
   3  18   4        6.77      -11.21     11.21 o 
   4  18   4      110.34       83.72     14.81 o 
   5  18   4       46.76       32.88     17.24 o 
   6  18   4        2.34       -6.76     13.51 o 
  -7  19   4       31.21       11.68     15.23 o 
  -6  19   4      299.08      301.10     22.20 o 
  -5  19   4      176.50      208.83     19.69 o 
  -4  19   4      108.26      130.56     32.34 o 
  -3  19   4       12.79        3.60     26.58 o 
  -2  19   4        5.03       -8.52     11.70 o 
  -1  19   4       11.89        5.42      9.87 o 
   0  19   4       66.85       52.64     12.37 o 
   1  19   4       45.66       48.76     18.79 o 
   2  19   4      305.12      281.61     17.94 o 
   3  19   4        5.60      -15.04     21.72 o 
   4  19   4      321.07      320.56     20.03 o 
   5  19   4       11.21       -0.90     14.14 o 
  -6  20   4       78.56       60.42     23.70 o 
  -5  20   4        9.31       -5.96     14.81 o 
  -4  20   4       16.93       23.55     22.15 o 
  -3  20   4      185.81      226.23     19.91 o 
  -2  20   4      984.86     1011.50     45.47 o 
  -1  20   4        4.62        2.81     13.51 o 
   0  20   4       14.05        7.63     16.71 o 
   1  20   4        7.68       -1.90     13.34 o 
   2  20   4      338.41      315.36     19.25 o 
   3  20   4       69.48       80.77     15.77 o 
   4  20   4        4.76       -0.44     14.94 o 
  -3  21   4      101.57      114.11     26.05 o 
  -2  21   4       58.31       65.33     25.51 o 
  -1  21   4      280.32      325.67     25.83 o 
   0  21   4      132.64      175.18     19.01 o 
   1  21   4        1.60      -14.07     14.07 o 
 -15   0   5       16.10        5.02     22.42 o 
 -13   0   5        5.15        0.00     16.87 o 
 -11   0   5       78.16       29.04     40.83 o 
  -9   0   5      310.74      275.90     12.98 o 
  -7   0   5      167.12      138.47      8.64 o 
  -5   0   5     1616.04     1779.45     31.96 o 
  -3   0   5     2007.24     1910.49     45.69 o 
  -1   0   5      150.76      172.87      6.11 o 
   1   0   5     3190.81     3116.92     62.34 o 
   3   0   5     9606.38     9701.76    122.15 o 
   5   0   5       51.61       71.87      9.22 o 
   7   0   5      144.75      120.77     10.33 o 
   9   0   5       61.89      100.66     18.68 o 
  11   0   5      110.75      120.83     24.44 o 
  13   0   5      329.78      333.36     32.98 o 
 -15   1   5        9.42       11.07     16.71 o 
 -14   1   5       38.74       34.92     15.23 o 
 -13   1   5        6.18       -5.92     12.00 o 
 -12   1   5        3.87        6.54      8.76 o 
 -11   1   5      903.90      902.80     18.04 o 
 -10   1   5      662.39      650.86     17.06 o 
  -9   1   5      544.61      545.48     14.44 o 
  -8   1   5        9.92        9.94      4.80 o 
  -7   1   5     1782.82     1722.32     23.56 o 
  -6   1   5      774.85      789.18     14.75 o 
  -5   1   5      349.83      423.44      9.36 o 
  -4   1   5     6246.01     6547.49     82.56 o 
  -3   1   5     4390.26     4246.94     54.45 o 
  -2   1   5      729.78      786.17     12.77 o 
  -1   1   5     3139.60     3451.25     44.47 o 
   0   1   5     6743.74     7238.06     70.14 o 
   1   1   5       11.60        3.93      2.55 o 
   2   1   5       76.98       86.77      4.96 o 
   3   1   5       74.26       79.39      5.39 o 
   4   1   5     1149.03     1099.04     12.82 o 
   5   1   5     1818.75     1914.60     20.34 o 
   6   1   5     1934.72     1945.02     23.73 o 
   7   1   5        0.96        2.72      4.08 o 
   8   1   5       29.03       18.41     15.64 o 
   9   1   5       30.13       14.72     12.22 o 
  10   1   5      579.68      585.94     24.04 o 
  11   1   5      304.93      280.03     19.17 o 
  12   1   5       24.61       29.81     16.04 o 
  13   1   5        0.68      -11.78     16.75 o 
 -15   2   5      172.57      159.95     20.86 o 
 -14   2   5        1.04      -14.00     14.00 o 
 -13   2   5       42.81       32.08     10.74 o 
 -12   2   5       33.95       27.20     13.73 o 
 -11   2   5       73.13       65.89     11.06 o 
 -10   2   5      245.78      242.31      8.51 o 
  -9   2   5      513.85      447.04     16.04 o 
  -8   2   5      270.78      222.47     11.13 o 
  -7   2   5      103.44       83.61      7.65 o 
  -6   2   5      240.68      242.93      7.69 o 
  -5   2   5      237.40      256.42      7.25 o 
  -4   2   5     2894.14     3133.80     41.60 o 
  -3   2   5     1732.61     1864.32     31.85 o 
  -2   2   5      716.96      700.21     11.74 o 
  -1   2   5    17970.88    18238.64    230.30 o 
   0   2   5    12651.01    12958.22    158.03 o 
   1   2   5     8228.86     8315.66    102.60 o 
   2   2   5      493.28      518.53      8.48 o 
   3   2   5     1420.55     1406.17     15.10 o 
   4   2   5     1960.88     1990.09     20.59 o 
   5   2   5       45.37       27.96      3.11 o 
   6   2   5     1061.61     1047.69     15.13 o 
   7   2   5      978.14      970.00     17.83 o 
   8   2   5        5.77        6.14      6.64 o 
   9   2   5       15.32       16.77     16.12 o 
  10   2   5      295.91      296.38     18.45 o 
  11   2   5      108.42      130.37     28.87 o 
  12   2   5       70.67       57.39     21.62 o 
  13   2   5       76.44       77.02     19.50 o 
 -15   3   5      121.48      152.82     20.86 o 
 -14   3   5        0.42       -5.45     18.84 o 
 -13   3   5        0.76       -1.18     10.64 o 
 -12   3   5        5.13        8.42      9.04 o 
 -11   3   5      504.69      507.90     16.26 o 
 -10   3   5      491.55      478.91     11.12 o 
  -9   3   5     1493.12     1434.32     25.29 o 
  -8   3   5      201.73      167.05      8.21 o 
  -7   3   5      202.24      181.58     19.85 o 
  -6   3   5      995.05      949.25     16.78 o 
  -5   3   5      178.23      147.24      6.00 o 
  -4   3   5     1415.52     1450.16     26.67 o 
  -3   3   5     6229.41     6648.43     83.44 o 
  -2   3   5     2583.57     2803.13     37.14 o 
  -1   3   5      442.39      472.35      8.92 o 
   0   3   5      145.29      136.83      5.00 o 
   1   3   5      887.46     1033.63     15.81 o 
   2   3   5     7054.80     7424.85     92.38 o 
   3   3   5     1327.63     1422.90     37.15 o 
   4   3   5        6.75        6.48      3.47 o 
   5   3   5      493.29      459.23      8.91 o 
   6   3   5      142.33      150.13      6.11 o 
   7   3   5      376.39      335.13     10.07 o 
   8   3   5       10.00        8.46      5.75 o 
   9   3   5       65.35       44.54     12.21 o 
  10   3   5      291.59      280.63     18.30 o 
  11   3   5       86.47       63.83     15.81 o 
  12   3   5        0.01       -3.46     15.58 o 
 -15   4   5        3.89        5.73     17.85 o 
 -14   4   5      104.51      118.53     24.50 o 
 -13   4   5        5.44        7.22     10.72 o 
 -12   4   5       10.28       -1.03     10.40 o 
 -11   4   5        1.22       -7.79      7.79 o 
 -10   4   5     1048.75     1055.53     18.66 o 
  -9   4   5       34.53       43.08     11.28 o 
  -8   4   5      118.94      102.74     14.08 o 
  -7   4   5       76.71       77.41      9.89 o 
  -6   4   5      851.48      858.48     22.95 o 
  -5   4   5     9284.08     9572.21    206.12 o 
  -4   4   5        0.46       -0.71      2.83 o 
  -3   4   5      371.19      344.81      8.01 o 
  -2   4   5     2275.20     2319.43     31.74 o 
  -1   4   5      335.90      337.01      7.64 o 
   0   4   5        0.21        3.79      2.86 o 
   1   4   5     3704.20     3638.07     52.32 o 
   2   4   5       97.72      127.44      7.16 o 
   3   4   5      248.89      288.82     10.20 o 
   4   4   5     1516.46     1543.25     30.11 o 
   5   4   5      115.71      124.53      9.91 o 
   6   4   5      668.45      680.86     21.60 o 
   7   4   5      218.60      199.19      8.47 o 
   8   4   5      914.17      850.75     17.01 o 
   9   4   5      128.35      141.03     11.14 o 
  10   4   5      128.76      161.14     17.81 o 
  11   4   5       12.56      -12.98     13.43 o 
  12   4   5       30.13       21.13     23.70 o 
 -15   5   5       16.95       34.17     18.76 o 
 -14   5   5      608.64      649.50     22.10 o 
 -13   5   5        1.72        2.89     10.71 o 
 -12   5   5     1442.12     1496.79     31.36 o 
 -11   5   5      208.80      213.34     11.62 o 
 -10   5   5      534.25      546.28     15.79 o 
  -9   5   5      564.79      551.25     12.49 o 
  -8   5   5      105.43       67.23     14.71 o 
  -7   5   5       91.56       74.83     12.06 o 
  -6   5   5     2168.32     2189.43     62.77 o 
  -5   5   5      579.85      600.45     11.71 o 
  -4   5   5     2139.17     2021.10     39.95 o 
  -3   5   5      120.97      114.77      5.24 o 
  -2   5   5     1166.02     1180.31     60.65 o 
  -1   5   5     2183.12     2147.06     29.83 o 
   0   5   5       74.09       81.75      7.73 o 
   1   5   5     2522.23     2554.36     34.61 o 
   2   5   5       13.41       -3.90      3.90 o 
   3   5   5       50.42       35.33      5.79 o 
   4   5   5        1.09       -5.08      5.08 o 
   5   5   5     1488.22     1407.05     43.18 o 
   6   5   5      170.37      163.14     10.60 o 
   7   5   5      227.39      212.33     10.61 o 
   8   5   5      713.93      710.24     17.13 o 
   9   5   5       79.56       88.70      9.66 o 
  10   5   5      166.92      208.24     19.59 o 
  11   5   5      227.09      246.20     20.33 o 
  12   5   5      109.43       99.42     19.17 o 
 -14   6   5       33.24       32.09     16.16 o 
 -13   6   5      370.36      368.33     37.73 o 
 -12   6   5       62.11       34.91     17.08 o 
 -11   6   5        2.08       -8.79      9.74 o 
 -10   6   5       81.42       97.40     12.04 o 
  -9   6   5     1265.30     1284.28     23.46 o 
  -8   6   5       13.00       12.95      6.49 o 
  -7   6   5      206.20      182.59      9.80 o 
  -6   6   5      127.94      146.33      8.54 o 
  -5   6   5      252.25      363.78      8.92 o 
  -4   6   5     4313.62     4379.64     57.16 o 
  -3   6   5     1168.80     1080.96     17.49 o 
  -2   6   5     3106.39     3122.95     50.76 o 
  -1   6   5       48.26       24.50      4.34 o 
   0   6   5       49.57       35.09      4.36 o 
   1   6   5       21.20       38.85      9.43 o 
   2   6   5     1170.11     1226.30     25.05 o 
   3   6   5       26.42       19.26      6.30 o 
   4   6   5        3.35       -5.47      5.47 o 
   5   6   5      625.68      573.73     16.89 o 
   6   6   5      219.94      209.49     11.51 o 
   7   6   5      397.70      366.66     21.78 o 
   8   6   5      341.67      335.94     21.66 o 
   9   6   5        3.84       -7.43      7.43 o 
  10   6   5        3.62        2.46     17.61 o 
  11   6   5      135.55      162.36     28.50 o 
  12   6   5      156.00      187.12     31.92 o 
 -14   7   5       51.02       47.76     17.26 o 
 -13   7   5      123.54      167.95     38.75 o 
 -12   7   5      539.67      541.61     22.21 o 
 -11   7   5      443.43      394.56     18.29 o 
 -10   7   5      177.01      197.94     13.77 o 
  -9   7   5       11.24       10.09      6.26 o 
  -8   7   5     3223.40     3151.73     46.67 o 
  -7   7   5     1170.78     1190.86     25.57 o 
  -6   7   5      144.23      132.29      8.56 o 
  -5   7   5     1633.11     1603.58     24.38 o 
  -4   7   5     1108.22     1188.25     19.29 o 
  -3   7   5     2431.09     2422.89     34.05 o 
  -2   7   5      187.95      236.09      8.91 o 
  -1   7   5      850.63     1023.65     17.16 o 
   0   7   5       88.32      101.36      8.24 o 
   1   7   5      595.53      599.93     11.83 o 
   2   7   5      284.78      316.99      7.96 o 
   3   7   5        7.08       16.01      6.30 o 
   4   7   5     2071.31     1992.12     38.57 o 
   5   7   5      415.45      381.58     14.18 o 
   6   7   5       29.16       26.35      7.87 o 
   7   7   5      338.85      350.34     15.39 o 
   8   7   5        2.11       -0.45      9.30 o 
   9   7   5      149.88      167.54     12.53 o 
  10   7   5       16.12       15.47     12.36 o 
  11   7   5        7.88       12.49     21.78 o 
  12   7   5      102.93      137.17     29.14 o 
 -14   8   5       62.08       59.65     18.64 o 
 -13   8   5      277.01      304.22     28.61 o 
 -12   8   5       46.04       11.46     16.22 o 
 -11   8   5      481.31      450.21     19.89 o 
 -10   8   5      237.92      276.86     15.85 o 
  -9   8   5     1376.73     1467.08     34.57 o 
  -8   8   5      586.15      605.43     22.66 o 
  -7   8   5     3221.29     3114.17     53.96 o 
  -6   8   5      651.65      610.83     16.39 o 
  -5   8   5      254.05      240.73      7.91 o 
  -4   8   5      550.94      585.17     12.27 o 
  -3   8   5      407.43      457.80     10.66 o 
  -2   8   5      432.83      425.15     12.30 o 
  -1   8   5       38.80       87.64      5.78 o 
   0   8   5       40.63       51.74      4.93 o 
   1   8   5        0.08        3.29      4.60 o 
   2   8   5      463.96      427.49      9.91 o 
   3   8   5      759.21      756.02     24.23 o 
   4   8   5      160.07      168.01     10.81 o 
   5   8   5       19.05        8.54      7.20 o 
   6   8   5      230.77      216.28     12.53 o 
   7   8   5       39.38       55.87     10.75 o 
   8   8   5       13.57       21.45     13.40 o 
   9   8   5       34.97       19.01     11.03 o 
  10   8   5      177.51      199.66     14.23 o 
  11   8   5       19.24       30.96     22.63 o 
  12   8   5      240.69      267.61     36.29 o 
 -14   9   5      162.81      107.28     26.79 o 
 -13   9   5      283.49      277.00     29.14 o 
 -12   9   5      102.15      138.48     26.79 o 
 -11   9   5      239.86      234.46     16.75 o 
 -10   9   5       12.76        5.40     10.60 o 
  -9   9   5      204.90      194.37     14.35 o 
  -8   9   5        4.26        2.14      6.47 o 
  -7   9   5       79.87       92.07      8.01 o 
  -6   9   5      558.09      539.94     15.79 o 
  -5   9   5        1.59        4.92      4.29 o 
  -4   9   5      408.83      334.05      9.52 o 
  -3   9   5     2396.18     2295.17     33.41 o 
  -2   9   5     2110.93     2136.46     38.08 o 
  -1   9   5      211.40      199.97      7.64 o 
   0   9   5      254.53      186.33      7.57 o 
   1   9   5     1490.18     1518.12     23.96 o 
   2   9   5       20.50       35.56     12.03 o 
   3   9   5       14.16       10.26      6.78 o 
   4   9   5      491.86      456.33     16.13 o 
   5   9   5      534.06      491.17     17.36 o 
   6   9   5        0.59        2.29      8.56 o 
   7   9   5        8.89        3.67      9.81 o 
   8   9   5      354.29      363.86     17.24 o 
   9   9   5      287.33      253.46     16.28 o 
  10   9   5      434.68      513.08     18.52 o 
  11   9   5        0.09       15.58     21.99 o 
 -13  10   5        1.60       17.40     22.42 o 
 -12  10   5     1131.41     1169.98     34.00 o 
 -11  10   5      244.95      241.94     17.88 o 
 -10  10   5      805.94      826.32     26.64 o 
  -9  10   5      540.79      486.67     19.96 o 
  -8  10   5       62.56       43.90     10.64 o 
  -7  10   5      103.93      105.39     10.12 o 
  -6  10   5       87.67      105.97      9.97 o 
  -5  10   5      773.89      801.42     15.83 o 
  -4  10   5     1195.40     1152.48     20.16 o 
  -3  10   5     3208.18     3095.00     43.45 o 
  -2  10   5       23.86       15.69      8.05 o 
  -1  10   5      273.17      228.16      9.77 o 
   0  10   5        4.71       -2.18      4.24 o 
   1  10   5      871.65      925.61     25.65 o 
   2  10   5        0.23       -1.07      6.49 o 
   3  10   5       89.49       92.25      9.80 o 
   4  10   5      159.19      155.08     11.13 o 
   5  10   5       92.05       56.14      9.96 o 
   6  10   5      615.42      597.05     20.23 o 
   7  10   5       22.67       18.81     19.64 o 
   8  10   5        3.15       -5.90     10.15 o 
   9  10   5       17.82       14.26     11.99 o 
  10  10   5        5.92        9.70     13.22 o 
  11  10   5       38.31       45.34     16.46 o 
 -13  11   5       21.11       39.84     16.82 o 
 -12  11   5      107.34      109.50     29.14 o 
 -11  11   5      367.54      392.33     20.25 o 
 -10  11   5        1.68      -10.62     11.62 o 
  -9  11   5        3.86       -9.81      9.81 o 
  -8  11   5      163.37      152.74     18.20 o 
  -7  11   5      213.99      197.06     10.14 o 
  -6  11   5      674.52      654.53     15.84 o 
  -5  11   5        6.67        6.60     11.58 o 
  -4  11   5       29.88       30.80      5.57 o 
  -3  11   5      448.55      498.01     12.59 o 
  -2  11   5      316.54      318.55     16.55 o 
  -1  11   5      167.02      136.43      7.91 o 
   0  11   5      147.71      138.15     10.56 o 
   1  11   5      622.08      598.41     13.61 o 
   2  11   5        0.18       -5.38      6.83 o 
   3  11   5     1193.67     1136.30     27.59 o 
   4  11   5      749.47      796.10     22.82 o 
   5  11   5      567.75      567.48     19.92 o 
   6  11   5       53.07       48.71     10.68 o 
   7  11   5       14.24        3.54     10.47 o 
   8  11   5       94.23       86.60     18.09 o 
   9  11   5       76.61       77.30     14.90 o 
  10  11   5      126.90      153.23     17.75 o 
  11  11   5       17.54       52.62     26.90 o 
 -12  12   5       20.54       32.94     21.03 o 
 -11  12   5      158.74      176.28     18.64 o 
 -10  12   5      502.35      502.11     22.30 o 
  -9  12   5       66.48       67.09     13.31 o 
  -8  12   5      349.58      325.40     17.62 o 
  -7  12   5      522.27      517.50     20.15 o 
  -6  12   5      410.24      413.61     13.14 o 
  -5  12   5     1434.02     1351.39     24.81 o 
  -4  12   5        7.62        2.86      4.77 o 
  -3  12   5        2.36        0.66      6.82 o 
  -2  12   5     2195.56     2259.98     54.01 o 
  -1  12   5       17.19       23.16      9.79 o 
   0  12   5     1914.62     1714.09     28.18 o 
   1  12   5     1616.86     1577.37     33.89 o 
   2  12   5      676.12      697.51     20.86 o 
   3  12   5      423.15      376.20     15.81 o 
   4  12   5       26.48       12.34      8.75 o 
   5  12   5       13.01       13.52     15.26 o 
   6  12   5       51.08       33.53     10.49 o 
   7  12   5       72.27       87.55     13.74 o 
   8  12   5       76.32      102.73     14.67 o 
   9  12   5        0.31      -10.65     12.38 o 
  10  12   5       35.67       40.43     15.29 o 
 -12  13   5      277.75      285.62     21.18 o 
 -11  13   5      191.14      242.11     36.08 o 
 -10  13   5        6.27       -1.86     13.17 o 
  -9  13   5       95.67      105.57     15.19 o 
  -8  13   5        5.31      -10.73     10.73 o 
  -7  13   5        0.70       -9.77     10.27 o 
  -6  13   5      128.94      148.08     10.42 o 
  -5  13   5      451.68      452.08     13.97 o 
  -4  13   5       43.78       53.17      7.60 o 
  -3  13   5      357.86      309.05     10.01 o 
  -2  13   5        4.64        1.71      5.55 o 
  -1  13   5     1669.39     1612.53     27.33 o 
   0  13   5      350.38      354.24     11.63 o 
   1  13   5        3.83       13.66      8.41 o 
   2  13   5     4688.54     4554.08     79.66 o 
   3  13   5      282.34      230.31     13.77 o 
   4  13   5      316.58      301.90     15.43 o 
   5  13   5      446.01      476.79     19.21 o 
   6  13   5      416.94      386.30     18.23 o 
   7  13   5        2.21        2.87     12.38 o 
   8  13   5     1041.55     1097.19     32.34 o 
   9  13   5       58.89       41.63     14.31 o 
  10  13   5      120.71      123.18     27.22 o 
 -11  14   5      139.20      151.77     19.27 o 
 -10  14   5       77.77       62.45     15.22 o 
  -9  14   5        3.66      -12.09     12.14 o 
  -8  14   5      311.27      344.46     26.37 o 
  -7  14   5      996.57     1021.97     29.87 o 
  -6  14   5      366.52      333.85     35.87 o 
  -5  14   5        8.50        7.14      7.27 o 
  -4  14   5      374.43      378.13     12.95 o 
  -3  14   5       61.68       44.72      6.51 o 
  -2  14   5     2107.61     1973.81     32.74 o 
  -1  14   5      727.14      759.48     15.43 o 
   0  14   5      373.97      357.87     14.93 o 
   1  14   5       10.94       -0.11      6.85 o 
   2  14   5      143.13      104.25     11.92 o 
   3  14   5     1112.78     1097.06     28.85 o 
   4  14   5       56.84       39.68     10.77 o 
   5  14   5       89.94       85.41     13.09 o 
   6  14   5       31.01       23.08     11.38 o 
   7  14   5      502.06      485.94     21.55 o 
   8  14   5      122.28      126.94     16.75 o 
   9  14   5       12.56       16.68     19.69 o 
 -11  15   5        5.39        3.66     18.25 o 
 -10  15   5       59.27       35.23     14.63 o 
  -9  15   5       58.57       35.54     15.00 o 
  -8  15   5      274.27      305.06     18.90 o 
  -7  15   5      302.82      321.84     32.82 o 
  -6  15   5       78.47       45.72     13.01 o 
  -5  15   5      415.42      355.13     13.54 o 
  -4  15   5       12.55       -6.46      8.01 o 
  -3  15   5      768.85      758.33     15.90 o 
  -2  15   5        0.00       -5.68      5.68 o 
  -1  15   5      649.94      592.00     13.85 o 
   0  15   5       34.17       28.28     14.69 o 
   1  15   5       48.21       61.78      8.89 o 
   2  15   5       68.00       51.51     10.79 o 
   3  15   5      952.29      904.59     39.44 o 
   4  15   5      137.24      166.16     15.38 o 
   5  15   5        1.21        0.25     10.59 o 
   6  15   5      199.90      216.36     18.00 o 
   7  15   5      345.18      349.87     19.58 o 
   8  15   5        3.26       11.32     18.84 o 
 -10  16   5       93.39      100.54     18.45 o 
  -9  16   5       34.48       36.56     15.40 o 
  -8  16   5       34.63       40.56     17.93 o 
  -7  16   5      599.97      601.86     24.49 o 
  -6  16   5       10.77        0.60     11.96 o 
  -5  16   5        4.14       -7.64     16.28 o 
  -4  16   5      106.20      100.58     10.22 o 
  -3  16   5      281.22      264.84     12.20 o 
  -2  16   5       45.34       35.13      8.21 o 
  -1  16   5      142.77      111.21     19.85 o 
   0  16   5       26.27       25.70      8.48 o 
   1  16   5      354.28      316.61     15.76 o 
   2  16   5      457.43      428.90     22.79 o 
   3  16   5      875.49      867.22     26.66 o 
   4  16   5      140.64      150.94     21.30 o 
   5  16   5        8.42       -0.87     19.11 o 
   6  16   5      250.43      235.27     17.09 o 
   7  16   5      171.71      210.95     19.59 o 
   8  16   5        0.36      -14.52     14.52 o 
  -9  17   5      110.45      114.84     21.30 o 
  -8  17   5       18.81       17.55     14.38 o 
  -7  17   5       54.03       65.27     21.62 o 
  -6  17   5       38.72       40.54     13.63 o 
  -5  17   5      168.95      196.93     18.14 o 
  -4  17   5       96.53       96.89     11.44 o 
  -3  17   5       14.37        3.85      8.51 o 
  -2  17   5      115.79       99.23     17.53 o 
  -1  17   5      204.57      212.59     12.39 o 
   0  17   5      654.57      681.63     30.53 o 
   1  17   5        4.83       -0.15     10.21 o 
   2  17   5      256.06      238.28     15.46 o 
   3  17   5      108.28      100.18     14.26 o 
   4  17   5      240.70      219.57     16.11 o 
   5  17   5        6.83        5.14     12.22 o 
   6  17   5       29.50       19.22     13.34 o 
   7  17   5        7.80       22.71     14.98 o 
  -8  18   5        6.72        9.19     17.67 o 
  -7  18   5       29.52       26.97     15.21 o 
  -6  18   5       34.89       33.79     14.51 o 
  -5  18   5       17.49       -3.93     12.74 o 
  -4  18   5       14.83       22.14     13.02 o 
  -3  18   5      491.51      463.51     16.43 o 
  -2  18   5      136.13      170.01     26.10 o 
  -1  18   5      260.44      264.92     13.58 o 
   0  18   5      259.49      259.12     16.39 o 
   1  18   5       37.81       30.68     11.96 o 
   2  18   5       86.74       81.72     17.88 o 
   3  18   5       18.55       36.99     13.50 o 
   4  18   5      416.14      389.59     20.22 o 
   5  18   5       21.03       14.64     13.20 o 
   6  18   5      176.88      176.13     19.24 o 
  -7  19   5        5.07        3.98     32.72 o 
  -6  19   5      241.87      281.17     21.59 o 
  -5  19   5       62.68       51.11     22.95 o 
  -4  19   5       10.41        7.68     13.92 o 
  -3  19   5        0.02       -3.50     12.90 o 
  -2  19   5        0.45       -1.77     12.23 o 
  -1  19   5       23.56       18.42     10.49 o 
   0  19   5        3.08      -11.63     11.63 o 
   1  19   5       36.04       31.63     15.90 o 
   2  19   5        9.87       18.21     12.75 o 
   3  19   5        0.78       -8.89     12.50 o 
   4  19   5      231.15      274.83     18.98 o 
   5  19   5       99.40       98.31     24.55 o 
  -5  20   5      365.48      416.09     22.82 o 
  -4  20   5      111.40       95.75     17.43 o 
  -3  20   5       63.77       90.41     24.98 o 
  -2  20   5      279.40      270.97     18.36 o 
  -1  20   5       38.07       57.11     18.79 o 
   0  20   5       81.21       88.89     25.78 o 
   1  20   5      238.24      243.20     17.70 o 
   2  20   5        4.61       -3.25     13.48 o 
   3  20   5      163.23      188.44     19.35 o 
  -2  21   5        1.66       14.30     26.05 o 
  -1  21   5        4.15        1.49     18.89 o 
   0  21   5        4.23      -10.93     14.16 o 
 -14   0   6       94.54       89.45     24.34 o 
 -12   0   6      730.12      392.07     25.83 o 
 -10   0   6     2383.11     2405.56     47.26 o 
  -8   0   6      188.01      161.95     10.57 o 
  -6   0   6     2303.94     2401.45     56.68 o 
  -4   0   6    18085.21    18238.91    380.54 o 
  -2   0   6       69.09       44.73      6.08 o 
   0   0   6      176.87      155.67      6.09 o 
   2   0   6        6.04        6.19      2.85 o 
   4   0   6     5868.85     6078.53     79.37 o 
   6   0   6      247.79      262.58     18.15 o 
   8   0   6     2055.02     1990.66     63.94 o 
  10   0   6       84.36       96.60     22.63 o 
  12   0   6      119.36      117.95     27.01 o 
 -15   1   6       55.67       51.83     17.69 o 
 -14   1   6      875.41      848.91     30.11 o 
 -13   1   6       10.21       -1.77      9.75 o 
 -12   1   6     2613.71     2468.50     70.92 o 
 -11   1   6     1229.92     1231.72     25.50 o 
 -10   1   6     4158.47     4114.20     51.51 o 
  -9   1   6       13.49       20.79      5.96 o 
  -8   1   6     3166.36     3005.39     40.06 o 
  -7   1   6        1.99       -1.40      4.37 o 
  -6   1   6     2699.04     2621.28     39.13 o 
  -5   1   6        6.79        3.83      3.14 o 
  -4   1   6     5480.35     5853.79     74.44 o 
  -3   1   6     2960.84     3080.67     49.93 o 
  -2   1   6     4630.58     4685.17     73.96 o 
  -1   1   6      273.91      284.58      8.78 o 
   0   1   6      274.91      268.56      5.06 o 
   1   1   6     1632.09     1905.62     21.10 o 
   2   1   6     1086.86     1021.09     12.68 o 
   3   1   6      159.28      149.93      4.31 o 
   4   1   6      961.18      986.33     12.22 o 
   5   1   6      154.95      150.58      4.97 o 
   6   1   6     1356.55     1335.62     18.25 o 
   7   1   6      887.72      852.54     19.47 o 
   8   1   6      299.49      264.29     15.92 o 
   9   1   6      204.09      211.69     15.59 o 
  10   1   6       60.00       48.31     13.85 o 
  11   1   6       19.23       13.99     13.85 o 
  12   1   6      116.34      105.30     18.93 o 
 -15   2   6      185.57      224.16     31.28 o 
 -14   2   6      616.23      608.91     25.85 o 
 -13   2   6      333.58      312.77     15.03 o 
 -12   2   6      492.59      451.82     16.29 o 
 -11   2   6       63.01       46.67      7.57 o 
 -10   2   6      561.47      596.89     16.48 o 
  -9   2   6     2130.49     2042.15     28.69 o 
  -8   2   6     1854.08     1875.57     29.86 o 
  -7   2   6       33.26        9.74      4.54 o 
  -6   2   6      730.40      737.39     14.22 o 
  -5   2   6      207.56      219.45      6.86 o 
  -4   2   6      193.78      132.40      5.67 o 
  -3   2   6      742.05      839.93     17.51 o 
  -2   2   6     5172.89     5346.68     67.94 o 
  -1   2   6       55.82       46.58      5.05 o 
   0   2   6    11388.45    11509.28    123.25 o 
   1   2   6      736.44      640.25      9.89 o 
   2   2   6     2992.24     2873.85     31.04 o 
   3   2   6     1264.60     1176.59     13.46 o 
   4   2   6      810.32      767.56     10.28 o 
   5   2   6      336.62      288.92      7.37 o 
   6   2   6       75.79       52.59      4.97 o 
   7   2   6      351.04      367.57     12.76 o 
   8   2   6      770.52      736.20     18.83 o 
   9   2   6       41.96       32.01     12.20 o 
  10   2   6       52.24       49.45     14.27 o 
  11   2   6      149.53      149.82     18.97 o 
  12   2   6      400.88      408.98     23.88 o 
 -15   3   6        2.87       21.99     23.91 o 
 -14   3   6       21.44       10.73     12.02 o 
 -13   3   6      438.45      453.42     17.17 o 
 -12   3   6      494.04      474.05     16.52 o 
 -11   3   6      671.55      620.67     14.97 o 
 -10   3   6      857.54      815.84     16.40 o 
  -9   3   6      653.00      613.58     31.38 o 
  -8   3   6     1644.17     1675.30     27.39 o 
  -7   3   6      193.57      156.08      7.25 o 
  -6   3   6    10179.80    10094.95    136.06 o 
  -5   3   6     3021.34     3424.54     46.08 o 
  -4   3   6     8716.50     9745.02    208.58 o 
  -3   3   6      240.84      223.29     18.62 o 
  -2   3   6     4779.22     4759.49     61.06 o 
  -1   3   6     1335.08     1466.95     21.59 o 
   0   3   6     1213.57     1253.75     18.93 o 
   1   3   6      335.85      417.76      8.73 o 
   2   3   6     2842.54     2805.28     37.56 o 
   3   3   6     2015.38     1946.33     71.93 o 
   4   3   6      108.47      109.61      6.37 o 
   5   3   6      715.47      705.05     11.75 o 
   6   3   6      411.57      429.49     10.71 o 
   7   3   6        2.48       -1.76      5.32 o 
   8   3   6       62.44       44.74      8.35 o 
   9   3   6      348.77      402.41     19.85 o 
  10   3   6     1006.81     1027.45     34.48 o 
  11   3   6       30.13       26.80     14.61 o 
  12   3   6       68.58      116.92     19.50 o 
 -15   4   6       69.73       50.06     27.33 o 
 -14   4   6       90.05       77.48     13.59 o 
 -13   4   6        0.07       -9.91      9.91 o 
 -12   4   6      660.39      683.75     19.79 o 
 -11   4   6        2.02       -2.25      5.83 o 
 -10   4   6      276.72      288.67     32.56 o 
  -9   4   6      485.32      416.23     12.38 o 
  -8   4   6      984.80      916.74     32.72 o 
  -7   4   6       23.50       30.33      6.71 o 
  -6   4   6        6.29       -0.14      5.46 o 
  -5   4   6     5620.91     6118.44     95.43 o 
  -4   4   6       51.47        9.95      3.33 o 
  -3   4   6      348.03      390.06     10.88 o 
  -2   4   6     3821.88     3616.87     47.69 o 
  -1   4   6     2744.27     2990.86     40.03 o 
   0   4   6     6456.42     6726.34     84.65 o 
   1   4   6      142.85      173.51      5.98 o 
   2   4   6      205.12      186.81      8.66 o 
   3   4   6     3986.18     4194.60     69.06 o 
   4   4   6     3154.52     2862.16    178.26 o 
   5   4   6        1.41        1.22      4.20 o 
   6   4   6        7.53        7.90      5.05 o 
   7   4   6      185.95      183.97      8.90 o 
   8   4   6      584.24      552.49     19.44 o 
   9   4   6        0.66       10.35     11.45 o 
  10   4   6       14.00       -0.34     13.24 o 
  11   4   6       90.19       63.39     16.11 o 
  12   4   6        2.28       -2.53     16.28 o 
 -15   5   6       90.93       97.46     29.14 o 
 -14   5   6        0.57       -8.50     14.98 o 
 -13   5   6       37.03       29.33     10.98 o 
 -12   5   6      577.02      582.95     18.81 o 
 -11   5   6       13.28        7.17      8.07 o 
 -10   5   6      114.04      100.86      8.10 o 
  -9   5   6      722.24      651.69     15.79 o 
  -8   5   6      208.17      206.01     16.76 o 
  -7   5   6     1426.97     1487.69     29.79 o 
  -6   5   6     3588.54     3595.24     59.88 o 
  -5   5   6     3064.38     3015.01     41.37 o 
  -4   5   6     1137.89     1093.39     17.97 o 
  -3   5   6     4072.75     4347.11     68.91 o 
  -2   5   6     1057.73     1043.80     17.16 o 
  -1   5   6     1450.64     1441.08     21.84 o 
   0   5   6     1771.67     1919.18     27.49 o 
   1   5   6     1350.84     1284.09     19.80 o 
   2   5   6     2543.35     2555.46     35.03 o 
   3   5   6     1306.67     1262.88     33.62 o 
   4   5   6      124.92      181.87      9.70 o 
   5   5   6     2928.51     2884.94     51.61 o 
   6   5   6      962.51      890.04     23.94 o 
   7   5   6      825.40      744.17     43.54 o 
   8   5   6      125.91      127.65      9.21 o 
   9   5   6        0.43        1.03      8.43 o 
  10   5   6     1110.93     1091.46     34.30 o 
  11   5   6       11.15        5.85     15.10 o 
  12   5   6       56.33       68.27     18.38 o 
 -14   6   6        1.42       -4.99     15.92 o 
 -13   6   6        7.22        9.19     13.63 o 
 -12   6   6      597.49      613.24     33.20 o 
 -11   6   6      222.52      215.99     14.26 o 
 -10   6   6      215.22      218.04     10.53 o 
  -9   6   6      624.35      580.67     17.64 o 
  -8   6   6      586.11      534.91     16.30 o 
  -7   6   6      477.80      424.26     13.99 o 
  -6   6   6      453.56      477.62     19.75 o 
  -5   6   6     1359.36     1279.94     20.66 o 
  -4   6   6     3360.30     3613.94     48.53 o 
  -3   6   6     1546.84     1455.34    100.64 o 
  -2   6   6     9668.26    10470.95    130.13 o 
  -1   6   6      451.69      417.88      9.69 o 
   0   6   6     5588.98     5972.18     66.71 o 
   1   6   6     5372.67     5953.34     76.06 o 
   2   6   6     1659.93     1848.72     26.86 o 
   3   6   6      420.21      374.93     13.05 o 
   4   6   6      211.84      229.69     11.07 o 
   5   6   6       68.95       61.72     11.21 o 
   6   6   6      190.40      202.16     11.85 o 
   7   6   6      372.13      302.15     14.51 o 
   8   6   6       73.82       75.04     11.68 o 
   9   6   6      170.34      181.08     14.90 o 
  10   6   6       33.59       36.83     20.81 o 
  11   6   6       54.89       26.15     22.20 o 
  12   6   6       43.51       32.45     25.51 o 
 -14   7   6      206.78      238.71     22.34 o 
 -13   7   6       12.19       -9.07     19.43 o 
 -12   7   6      917.85      977.48     29.02 o 
 -11   7   6       40.86       39.06     11.74 o 
 -10   7   6      186.83      181.34     13.62 o 
  -9   7   6       41.79       36.61      7.00 o 
  -8   7   6     1374.03     1359.52     28.98 o 
  -7   7   6       24.23       23.08     16.71 o 
  -6   7   6       10.15        4.98      4.04 o 
  -5   7   6      136.43      133.54      6.57 o 
  -4   7   6      235.71      221.43      7.68 o 
  -3   7   6     1307.49     1167.55     19.32 o 
  -2   7   6     2827.68     2882.06     39.89 o 
  -1   7   6     1401.30     1418.90     22.22 o 
   0   7   6       67.36       99.91     11.65 o 
   1   7   6       40.35       40.80      4.36 o 
   2   7   6     3233.38     3134.09     42.71 o 
   3   7   6     1531.80     1575.44     32.07 o 
   4   7   6      136.42       94.63     10.25 o 
   5   7   6      127.12      176.93     30.21 o 
   6   7   6     1406.07     1348.92     30.85 o 
   7   7   6      201.87      184.00     12.68 o 
   8   7   6      835.65      880.81     24.30 o 
   9   7   6       12.29        3.45      9.93 o 
  10   7   6       49.29       45.58     21.88 o 
  11   7   6       18.38       17.83     22.84 o 
 -14   8   6        2.98        2.77     16.69 o 
 -13   8   6       18.73       18.89     20.28 o 
 -12   8   6      569.56      568.02     23.47 o 
 -11   8   6        0.35        2.41     14.89 o 
 -10   8   6       99.26       72.68     12.34 o 
  -9   8   6      298.01      315.20     11.71 o 
  -8   8   6     2312.50     2146.86     61.22 o 
  -7   8   6        0.21       -1.06      6.28 o 
  -6   8   6      578.70      591.76     16.53 o 
  -5   8   6       48.93       45.92      6.99 o 
  -4   8   6     5406.86     5317.40     69.62 o 
  -3   8   6     1760.23     1845.18     27.90 o 
  -2   8   6      221.79      209.04     10.41 o 
  -1   8   6     2509.15     2729.80     38.43 o 
   0   8   6      543.64      583.46     12.38 o 
   1   8   6      493.36      433.10     10.35 o 
   2   8   6     1224.35     1178.17     26.12 o 
   3   8   6      397.23      386.77     14.41 o 
   4   8   6      122.19       93.73      9.98 o 
   5   8   6       51.15       37.21     11.74 o 
   6   8   6     1236.02     1278.76     30.48 o 
   7   8   6       62.74       51.34     10.77 o 
   8   8   6       52.20       55.73     20.33 o 
   9   8   6        7.22       12.96      9.76 o 
  10   8   6      422.40      446.41     21.72 o 
  11   8   6       59.11       27.97     23.80 o 
 -14   9   6       13.15      -17.51     24.02 o 
 -13   9   6       25.72       27.33     20.60 o 
 -12   9   6      416.35      383.71     20.94 o 
 -11   9   6       19.98       11.37     11.66 o 
 -10   9   6      106.92      119.83     28.61 o 
  -9   9   6     2802.58     2810.03     55.87 o 
  -8   9   6      474.39      499.70     14.06 o 
  -7   9   6     1094.97     1024.85     33.36 o 
  -6   9   6      245.52      235.15     13.24 o 
  -5   9   6     1020.52      969.70     17.86 o 
  -4   9   6      306.01      280.15     15.01 o 
  -3   9   6      121.92      128.11      7.12 o 
  -2   9   6        3.48       -0.18      4.05 o 
  -1   9   6        0.03       -0.69      3.97 o 
   0   9   6       75.41       62.64      6.40 o 
   1   9   6      436.04      390.66     10.32 o 
   2   9   6     3143.46     3116.17     84.75 o 
   3   9   6      318.39      322.53     20.33 o 
   4   9   6      524.48      499.66     17.24 o 
   5   9   6      145.43      126.70     24.28 o 
   6   9   6     2076.26     2192.69     44.78 o 
   7   9   6     1053.55     1059.51     28.29 o 
   8   9   6        0.04       -9.70      9.92 o 
   9   9   6      245.91      245.09     16.87 o 
  10   9   6       13.53        8.86     11.16 o 
  11   9   6      400.22      349.69     32.88 o 
 -13  10   6      630.80      673.79     27.13 o 
 -12  10   6        6.09        1.24     26.58 o 
 -11  10   6       16.15        5.61     20.17 o 
 -10  10   6      135.33      170.91     16.30 o 
  -9  10   6      196.87      200.98     15.48 o 
  -8  10   6      609.19      565.94     15.30 o 
  -7  10   6      185.27      162.71     12.76 o 
  -6  10   6     1733.54     1747.08     34.96 o 
  -5  10   6     1290.23     1282.13     22.16 o 
  -4  10   6      834.16      783.51     15.91 o 
  -3  10   6     2285.64     2134.96     32.40 o 
  -2  10   6      202.24      236.00      8.91 o 
  -1  10   6     1601.50     1519.96     24.94 o 
   0  10   6     1113.37     1088.26     19.65 o 
   1  10   6     2353.14     2166.07     32.59 o 
   2  10   6        0.46       -3.90      6.34 o 
   3  10   6      262.78      251.86     13.10 o 
   4  10   6       76.69       81.85     10.27 o 
   5  10   6      467.29      396.99     26.31 o 
   6  10   6       16.80        8.62     11.80 o 
   7  10   6      133.52      157.73     19.32 o 
   8  10   6      214.98      211.48     15.36 o 
   9  10   6       26.26       15.29     12.57 o 
  10  10   6      196.99      216.39     16.82 o 
 -13  11   6        3.90       -3.46     16.13 o 
 -12  11   6        0.55        7.99     16.92 o 
 -11  11   6      343.37      332.26     19.55 o 
 -10  11   6       38.22       34.61     12.87 o 
  -9  11   6       51.47       43.08     11.92 o 
  -8  11   6       41.75       23.04     10.49 o 
  -7  11   6      395.71      369.22     12.75 o 
  -6  11   6      558.34      535.73     17.19 o 
  -5  11   6       50.75       33.63      9.13 o 
  -4  11   6     2751.00     2737.20     40.18 o 
  -3  11   6     2291.80     2251.04     34.27 o 
  -2  11   6        5.05        3.10      5.17 o 
  -1  11   6      220.78      234.91      9.50 o 
   0  11   6       84.97       74.98      9.60 o 
   1  11   6      476.67      454.13     16.29 o 
   2  11   6      533.72      479.79     17.09 o 
   3  11   6      542.88      538.49     18.86 o 
   4  11   6     1492.01     1425.22     33.31 o 
   5  11   6     2403.71     2446.19     49.52 o 
   6  11   6       98.43      118.46     22.04 o 
   7  11   6       47.94       29.98     11.47 o 
   8  11   6       75.28       73.18     22.15 o 
   9  11   6      152.53      194.71     18.36 o 
  10  11   6      458.65      504.41     24.10 o 
 -12  12   6      115.05      149.05     18.94 o 
 -11  12   6       57.40       70.26     15.82 o 
 -10  12   6      407.31      425.84     20.90 o 
  -9  12   6       49.21       56.53     13.47 o 
  -8  12   6       18.85       20.57     11.46 o 
  -7  12   6      591.96      576.36     15.91 o 
  -6  12   6       17.02        3.31      6.81 o 
  -5  12   6      447.75      433.12     20.28 o 
  -4  12   6      532.11      501.52     13.51 o 
  -3  12   6     1487.05     1518.15     26.09 o 
  -2  12   6     1411.32     1399.43     31.34 o 
  -1  12   6        1.98       -5.67      5.67 o 
   0  12   6      956.37      932.05     18.71 o 
   1  12   6       19.72       11.66      8.49 o 
   2  12   6      795.36      697.09     21.46 o 
   3  12   6     1035.95      980.25     26.29 o 
   4  12   6     1169.68     1078.39     28.48 o 
   5  12   6       62.65       82.59     12.23 o 
   6  12   6      598.27      600.91     21.93 o 
   7  12   6      508.48      497.18     20.83 o 
   8  12   6      195.19      184.29     17.40 o 
   9  12   6       35.82       33.36     14.81 o 
  10  12   6       25.73       35.60     16.23 o 
 -12  13   6        1.89      -16.07     16.07 o 
 -11  13   6      218.37      260.75     20.22 o 
 -10  13   6       22.49       19.25     13.65 o 
  -9  13   6       10.61       -5.43     15.80 o 
  -8  13   6      108.62       90.89     13.90 o 
  -7  13   6        7.04       -4.00     10.17 o 
  -6  13   6        2.44       -6.64      6.64 o 
  -5  13   6      554.43      522.23     15.15 o 
  -4  13   6     1755.11     1719.15     29.00 o 
  -3  13   6      597.81      597.71     15.20 o 
  -2  13   6       44.11       38.09      7.20 o 
  -1  13   6       30.27       24.35      9.36 o 
   0  13   6     2754.44     2522.63     48.73 o 
   1  13   6      294.39      265.19     14.03 o 
   2  13   6      168.83      156.14     13.62 o 
   3  13   6       75.20       67.48     11.40 o 
   4  13   6       37.65       29.30     16.01 o 
   5  13   6      237.79      212.01     15.21 o 
   6  13   6      132.20      144.44     22.52 o 
   7  13   6       77.81       60.89     13.77 o 
   8  13   6      113.09      125.40     16.68 o 
   9  13   6       44.95       32.29     14.77 o 
 -11  14   6      177.25      221.28     21.18 o 
 -10  14   6       15.36        3.35     14.08 o 
  -9  14   6      351.44      336.08     19.59 o 
  -8  14   6       30.04       18.10     12.75 o 
  -7  14   6       79.06      101.54     14.50 o 
  -6  14   6      315.18      280.22     12.53 o 
  -5  14   6        1.14        3.11      7.16 o 
  -4  14   6      183.62      176.67     15.24 o 
  -3  14   6       10.62       18.49      6.02 o 
  -2  14   6       47.19       37.26     13.13 o 
  -1  14   6     1321.75     1255.38     23.92 o 
   0  14   6      173.70      149.95     14.68 o 
   1  14   6      114.21      144.76     12.83 o 
   2  14   6       91.90      104.91     12.60 o 
   3  14   6      214.04      257.04     15.05 o 
   4  14   6       68.92       45.30     11.47 o 
   5  14   6      479.42      447.36     19.80 o 
   6  14   6       11.50       -1.62     11.16 o 
   7  14   6      164.47      213.98     19.09 o 
   8  14   6        2.92       -8.32     13.31 o 
 -11  15   6       17.35       37.26     16.66 o 
 -10  15   6        0.01       -2.38     14.91 o 
  -9  15   6       20.37       14.75     16.65 o 
  -8  15   6     1033.81     1091.04     32.91 o 
  -7  15   6       16.11        5.53     14.20 o 
  -6  15   6        0.52      -10.28     10.28 o 
  -5  15   6        0.40       -1.46      9.89 o 
  -4  15   6        2.04        4.90      7.40 o 
  -3  15   6       18.76       23.39      6.68 o 
  -2  15   6      169.53      172.43     15.53 o 
  -1  15   6      621.84      552.45     16.09 o 
   0  15   6      265.48      209.77     11.39 o 
   1  15   6       10.42        1.68      7.70 o 
   2  15   6       37.08       27.77     10.55 o 
   3  15   6      525.66      499.88     20.06 o 
   4  15   6      307.64      266.82     16.57 o 
   5  15   6      278.21      274.10     17.13 o 
   6  15   6        2.98       15.37     18.15 o 
   7  15   6       14.64       18.85     13.86 o 
   8  15   6      123.58      109.53     17.46 o 
 -10  16   6      214.45      285.42     23.44 o 
  -9  16   6       31.77       20.06     15.38 o 
  -8  16   6       49.38       52.06     16.76 o 
  -7  16   6      118.76      122.31     22.04 o 
  -6  16   6       65.64       61.56     13.72 o 
  -5  16   6       22.96       17.48     10.91 o 
  -4  16   6        2.20       -0.90      8.08 o 
  -3  16   6      101.43      116.28     16.06 o 
  -2  16   6       77.82       78.29      8.39 o 
  -1  16   6       59.98       56.13     10.64 o 
   0  16   6       37.30        4.83     12.59 o 
   1  16   6      114.64      124.47     13.70 o 
   2  16   6       23.48       14.25     11.16 o 
   3  16   6       80.10       82.20     13.56 o 
   4  16   6      304.80      275.08     17.11 o 
   5  16   6       88.81       69.77     14.02 o 
   6  16   6        3.98      -12.14     12.14 o 
   7  16   6        1.32       -7.16     13.61 o 
  -9  17   6      278.01      279.56     21.52 o 
  -8  17   6       71.30       65.16     16.27 o 
  -7  17   6       56.18       46.10     15.30 o 
  -6  17   6      104.91      115.07     24.12 o 
  -5  17   6       97.20      105.53     15.61 o 
  -4  17   6      737.33      736.28     19.77 o 
  -3  17   6       77.97       90.78     16.89 o 
  -2  17   6        4.83       -4.26      8.44 o 
  -1  17   6       49.51       25.03      9.43 o 
   0  17   6      601.71      567.46     21.10 o 
   1  17   6      171.09      171.79     15.85 o 
   2  17   6       42.57       30.78     11.64 o 
   3  17   6       17.11       18.52     12.22 o 
   4  17   6       15.17        7.01     12.07 o 
   5  17   6       35.57       48.17     13.85 o 
   6  17   6       87.33       94.91     16.26 o 
  -8  18   6      236.22      258.94     22.86 o 
  -7  18   6       77.63       79.21     17.03 o 
  -6  18   6       55.23       54.14     15.57 o 
  -5  18   6       11.31       -7.56     13.21 o 
  -4  18   6       85.63       94.57     15.38 o 
  -3  18   6        0.21       -9.22      9.22 o 
  -2  18   6       23.61        4.13     11.35 o 
  -1  18   6       13.74        4.01      9.29 o 
   0  18   6       20.25        0.34     11.45 o 
   1  18   6       49.39       72.77     26.90 o 
   2  18   6       83.55      117.37     15.36 o 
   3  18   6       37.79       31.93     12.83 o 
   4  18   6       17.08       12.63     12.89 o 
   5  18   6      256.25      270.24     19.21 o 
  -7  19   6        5.60       13.94     15.98 o 
  -6  19   6       15.30       18.93     15.99 o 
  -5  19   6      212.17      215.37     20.59 o 
  -4  19   6      367.79      392.13     28.55 o 
  -3  19   6       35.83       20.79     13.35 o 
  -2  19   6        3.64      -12.56     12.56 o 
  -1  19   6      266.17      271.15     14.83 o 
   0  19   6      268.07      274.73     19.48 o 
   1  19   6      159.27      195.01     18.06 o 
   2  19   6      124.65      148.06     17.25 o 
   3  19   6       52.38       33.94     14.35 o 
   4  19   6       37.06       31.33     14.84 o 
  -5  20   6       18.72       11.03     15.86 o 
  -4  20   6      322.25      310.73     30.10 o 
  -3  20   6       38.17       13.66     24.12 o 
  -2  20   6       51.72       44.71     18.36 o 
  -1  20   6       11.18       11.42     17.83 o 
   0  20   6       23.17       16.12     14.15 o 
   1  20   6      314.42      330.38     19.53 o 
   2  20   6       59.11       72.86     16.38 o 
 -13   0   7       21.51       23.67     12.39 o 
 -11   0   7     4514.12     4334.86     77.32 o 
  -9   0   7       12.91        8.62     11.37 o 
  -7   0   7     6413.94     6351.51    102.05 o 
  -5   0   7     8709.95     9739.54    150.04 o 
  -3   0   7     1226.63     1234.81     33.52 o 
  -1   0   7    11317.63    12751.09    203.93 o 
   1   0   7      680.35      701.84     12.78 o 
   3   0   7     2008.46     1829.21    109.86 o 
   5   0   7      183.51      165.95      7.67 o 
   7   0   7     1627.57     1674.63     36.73 o 
   9   0   7        4.14       -0.64     16.12 o 
  11   0   7       70.25       36.93     22.84 o 
 -14   1   7       14.26       33.52     20.81 o 
 -13   1   7       35.66       32.79     10.49 o 
 -12   1   7        0.17       -1.79      7.51 o 
 -11   1   7       43.38       32.74     10.16 o 
 -10   1   7      421.59      422.72     12.25 o 
  -9   1   7      753.85      686.78     14.02 o 
  -8   1   7      948.26      898.80     15.65 o 
  -7   1   7       16.99        9.17      7.07 o 
  -6   1   7       61.31       63.98      5.50 o 
  -5   1   7      216.32      208.89      9.08 o 
  -4   1   7      216.22      202.14      8.59 o 
  -3   1   7     1415.94     1305.12     24.76 o 
  -2   1   7     1010.23     1089.84     17.54 o 
  -1   1   7     4658.23     4626.76     59.64 o 
   0   1   7      413.93      353.02      6.27 o 
   1   1   7     1663.25     1612.25     18.82 o 
   2   1   7      281.24      240.19      5.68 o 
   3   1   7     4505.91     4765.66     48.70 o 
   4   1   7     2301.86     2403.57     24.87 o 
   5   1   7      201.93      220.58      6.82 o 
   6   1   7     1765.68     1803.82     26.73 o 
   7   1   7     1608.70     1560.51     29.44 o 
   8   1   7       28.09       11.88     13.72 o 
   9   1   7       35.02       19.19     11.88 o 
  10   1   7        0.01       16.64     17.45 o 
  11   1   7        1.70      -14.59     14.59 o 
  12   1   7        7.75       22.64     17.60 o 
 -14   2   7       81.18       98.01     16.56 o 
 -13   2   7       25.75       30.50     10.46 o 
 -12   2   7       29.14       25.00     12.97 o 
 -11   2   7       42.40       42.23      8.57 o 
 -10   2   7     3903.48     3880.13     49.14 o 
  -9   2   7      976.01      905.99     16.55 o 
  -8   2   7       31.87       32.07      5.97 o 
  -7   2   7      107.89       76.69     10.28 o 
  -6   2   7      367.64      432.05     14.55 o 
  -5   2   7     3387.43     3496.77     46.93 o 
  -4   2   7      449.43      444.34     12.49 o 
  -3   2   7     8400.97     8660.35    108.29 o 
  -2   2   7     6647.70     7324.79     92.10 o 
  -1   2   7     3137.00     3230.51     37.08 o 
   0   2   7     1022.93      926.66     15.41 o 
   1   2   7     1648.44     1891.11     23.52 o 
   2   2   7     1892.06     1925.17     24.56 o 
   3   2   7      744.18      710.30     10.62 o 
   4   2   7     2114.25     2038.96     21.69 o 
   5   2   7       71.51       94.01      7.42 o 
   6   2   7       56.69       52.83      7.13 o 
   7   2   7        3.70       14.05     10.06 o 
   8   2   7      135.66      142.10     15.32 o 
   9   2   7      391.52      384.04     19.70 o 
  10   2   7        3.03      -13.03     13.03 o 
  11   2   7      129.59      155.69     19.99 o 
  12   2   7       31.35       50.70     18.11 o 
 -15   3   7        0.50       -1.39     24.34 o 
 -14   3   7        3.14       -6.81     14.41 o 
 -13   3   7        6.86        5.19     12.55 o 
 -12   3   7        3.70        8.52      7.88 o 
 -11   3   7      204.99      206.24     11.56 o 
 -10   3   7     1565.48     1562.74     35.02 o 
  -9   3   7       20.72       25.18      6.61 o 
  -8   3   7        3.63        6.74      5.36 o 
  -7   3   7       85.43       80.05      7.97 o 
  -6   3   7    11657.20    11936.47    149.02 o 
  -5   3   7      322.41      228.16      9.77 o 
  -4   3   7      280.22      233.90     11.05 o 
  -3   3   7     2819.49     2989.19     40.70 o 
  -2   3   7     3683.42     3949.84     59.18 o 
  -1   3   7      270.72      303.28      8.03 o 
   0   3   7     1377.12     1296.93     27.40 o 
   1   3   7       39.51       20.51      3.31 o 
   2   3   7      159.82      168.29      9.45 o 
   3   3   7     1430.78     1497.42     27.29 o 
   4   3   7     1723.16     1792.91     25.25 o 
   5   3   7      995.70      947.07     15.70 o 
   6   3   7        0.93        0.51      5.09 o 
   7   3   7      469.02      466.66     14.71 o 
   8   3   7        0.20       -1.16      7.40 o 
   9   3   7      621.07      578.82     23.55 o 
  10   3   7       13.05       13.79     25.30 o 
  11   3   7       58.42       80.52     17.47 o 
  12   3   7      135.55      114.19     19.84 o 
 -15   4   7      244.74      273.48     35.12 o 
 -14   4   7      244.38      260.54     20.19 o 
 -13   4   7       66.82       71.87     14.22 o 
 -12   4   7       26.32       37.71     10.14 o 
 -11   4   7       22.51       24.39      6.91 o 
 -10   4   7       72.34       75.29     18.84 o 
  -9   4   7      852.46      822.29     38.66 o 
  -8   4   7        0.22        7.84      5.46 o 
  -7   4   7       53.26       49.75     13.98 o 
  -6   4   7       51.02       56.79     11.10 o 
  -5   4   7     1244.50     1261.53     25.54 o 
  -4   4   7       48.63       67.89      6.46 o 
  -3   4   7      367.25      398.51      9.48 o 
  -2   4   7      398.33      536.15     11.18 o 
  -1   4   7      125.21      152.25      6.95 o 
   0   4   7    14477.80    15963.74    195.40 o 
   1   4   7     9579.61     9822.50    151.69 o 
   2   4   7     3908.27     3963.07     52.16 o 
   3   4   7       72.47       64.29      7.44 o 
   4   4   7     2172.70     2147.33     42.24 o 
   5   4   7       33.28       19.10      5.11 o 
   6   4   7      726.01      714.72     14.89 o 
   7   4   7        0.07       -5.07      6.01 o 
   8   4   7      332.33      387.28     14.55 o 
   9   4   7      210.23      219.76     16.85 o 
  10   4   7        0.09       -0.29     13.47 o 
  11   4   7       17.34       14.13     25.67 o 
 -15   5   7       52.03       85.36     20.11 o 
 -14   5   7      559.38      582.98     25.83 o 
 -13   5   7       11.52       16.87     19.11 o 
 -12   5   7      206.55      234.55     16.67 o 
 -11   5   7        0.02       -5.83      6.60 o 
 -10   5   7     3272.10     3391.53     50.45 o 
  -8   5   7      102.90       65.22     13.88 o 
  -7   5   7       11.61        9.93      5.97 o 
  -6   5   7      720.49      709.01     17.94 o 
  -5   5   7     3299.57     3476.17     53.73 o 
  -4   5   7       69.78       47.37      6.21 o 
  -3   5   7       22.59        8.44      5.99 o 
  -2   5   7     4589.22     4599.82     60.27 o 
  -1   5   7       47.43       76.19      9.04 o 
   0   5   7      397.04      409.17      9.69 o 
   1   5   7     1663.14     1734.43     25.67 o 
   2   5   7     2675.26     2490.33     34.77 o 
   3   5   7      315.00      360.40     12.91 o 
   4   5   7      156.18      154.99      9.99 o 
   5   5   7       92.46       84.45      8.11 o 
   6   5   7      194.49      205.59     12.81 o 
   7   5   7      236.56      198.96     10.54 o 
   8   5   7      336.91      349.05     22.95 o 
   9   5   7       93.51      111.58     14.94 o 
  10   5   7        0.13        5.23     20.17 o 
  11   5   7      130.74      129.69     26.90 o 
 -14   6   7      383.44      428.21     23.61 o 
 -13   6   7       26.74        6.68     13.58 o 
 -12   6   7       80.13      105.57     20.60 o 
 -11   6   7      240.27      225.55     15.24 o 
 -10   6   7       28.43       37.54     18.04 o 
  -9   6   7       19.77        3.11      8.17 o 
  -8   6   7     1780.49     1792.41     35.75 o 
  -7   6   7       22.35       35.27      8.75 o 
  -6   6   7       97.92      103.06      8.43 o 
  -5   6   7      429.26      515.48     11.66 o 
  -4   6   7     2139.29     1965.60     30.47 o 
  -3   6   7      923.15      880.19     15.99 o 
  -2   6   7      218.09      258.58      8.01 o 
  -1   6   7      580.26      504.81     11.16 o 
   0   6   7     1626.53     1450.82     22.62 o 
   1   6   7     1459.27     1520.02     23.44 o 
   2   6   7        0.94       -0.37      5.13 o 
   3   6   7      112.19      102.12      9.10 o 
   4   6   7        1.63       -4.46      6.15 o 
   5   6   7       17.81       25.11      7.62 o 
   6   6   7     1720.08     1730.33     30.61 o 
   7   6   7        0.13        3.69      7.22 o 
   8   6   7      623.95      558.52     31.99 o 
   9   6   7      207.02      209.92     15.59 o 
  10   6   7      149.22      128.52     26.37 o 
  11   6   7       10.59        8.65     23.80 o 
 -14   7   7      457.10      512.48     25.62 o 
 -13   7   7      504.36      480.24     32.34 o 
 -12   7   7       85.90      115.14     40.46 o 
 -11   7   7      293.74      275.43     16.56 o 
 -10   7   7      947.66      957.52     20.68 o 
  -9   7   7        1.00        3.32     12.97 o 
  -8   7   7      608.32      561.81     17.27 o 
  -7   7   7        9.25        8.62      6.43 o 
  -6   7   7     2844.09     2879.44     40.89 o 
  -5   7   7      382.74      397.34     10.37 o 
  -4   7   7      271.07      278.79      8.77 o 
  -3   7   7      135.65      120.32      8.08 o 
  -2   7   7     1647.92     1437.54     23.00 o 
  -1   7   7      389.45      405.22     10.06 o 
   0   7   7      124.35       93.18      5.96 o 
   1   7   7       17.78       13.65      4.21 o 
   2   7   7      842.56      765.13     19.67 o 
   3   7   7       86.74       77.16     10.78 o 
   4   7   7        6.14        8.39      6.96 o 
   5   7   7      181.46      186.98     11.74 o 
   6   7   7     1206.56     1228.20     43.18 o 
   7   7   7      505.14      515.35     15.89 o 
   8   7   7       21.40       -1.37      8.34 o 
   9   7   7      269.57      291.48     17.43 o 
  10   7   7       16.81       -5.87     21.03 o 
  11   7   7       39.33       39.92     26.58 o 
 -14   8   7       87.39       65.37     18.08 o 
 -13   8   7       33.35       19.53     21.14 o 
 -12   8   7     1390.29     1386.00     36.91 o 
 -11   8   7      112.59       99.92     17.88 o 
 -10   8   7      307.23      280.14     16.15 o 
  -9   8   7       41.04       55.25     18.04 o 
  -8   8   7      733.93      726.94     20.14 o 
  -7   8   7      185.45      149.04     10.16 o 
  -6   8   7      159.57      155.29      7.70 o 
  -5   8   7      746.05      690.32     14.51 o 
  -4   8   7     2843.58     2844.23     48.57 o 
  -3   8   7       31.76       19.88      8.04 o 
  -2   8   7       33.54       34.75      7.64 o 
  -1   8   7       97.73      113.01      6.66 o 
   0   8   7     2178.92     2247.01     33.00 o 
   1   8   7      311.48      319.84      9.36 o 
   2   8   7       47.61       46.24      7.67 o 
   3   8   7      916.04      835.83     21.79 o 
   4   8   7     2965.53     3002.78     55.47 o 
   5   8   7      505.24      511.59     17.90 o 
   6   8   7      725.45      733.06     35.17 o 
   7   8   7      751.50      723.66     22.83 o 
   8   8   7      157.72      167.62     14.53 o 
   9   8   7      254.03      260.36     14.05 o 
  10   8   7        5.69       22.43     14.14 o 
  11   8   7      148.11      174.63     32.77 o 
 -14   9   7        0.33      -15.58     22.74 o 
 -13   9   7        4.35      -15.58     21.24 o 
 -12   9   7      546.32      572.29     23.70 o 
 -11   9   7       14.39        4.18     12.17 o 
 -10   9   7     1345.45     1315.25     48.46 o 
  -9   9   7        2.66       11.76      8.54 o 
  -8   9   7      729.46      771.08     30.90 o 
  -7   9   7      269.22      249.43     12.39 o 
  -6   9   7     5866.13     5647.40     91.39 o 
  -5   9   7      258.49      243.50     12.96 o 
  -4   9   7      363.61      352.66     12.36 o 
  -3   9   7        9.85        7.42      5.98 o 
  -2   9   7     3860.95     3861.66     74.29 o 
  -1   9   7        3.66        2.53      4.38 o 
   0   9   7       93.57       89.18      6.72 o 
   1   9   7      290.31      297.37      9.51 o 
   2   9   7     1829.15     1873.41     55.35 o 
   3   9   7      141.84      153.32     12.60 o 
   4   9   7     1467.13     1482.90     33.56 o 
   5   9   7       31.76       26.62     18.84 o 
   6   9   7      514.62      520.78     19.72 o 
   7   9   7      225.22      219.53     14.67 o 
   8   9   7       10.07        7.05     11.47 o 
   9   9   7        9.58      -10.10     10.10 o 
  10   9   7      208.29      277.49     21.92 o 
 -13  10   7      104.68      124.93     18.37 o 
 -12  10   7      964.17     1091.83     33.39 o 
 -11  10   7        1.60      -12.40     12.40 o 
 -10  10   7      463.76      450.63     20.49 o 
  -9  10   7     1462.95     1457.17     36.04 o 
  -8  10   7     1965.06     1964.58     39.59 o 
  -7  10   7      918.94      961.02     24.55 o 
  -6  10   7      750.91      740.43     20.41 o 
  -5  10   7        6.14        9.48      5.45 o 
  -4  10   7     2794.08     2768.74     40.56 o 
  -3  10   7       50.41       50.32      7.81 o 
  -2  10   7      131.90      113.07     10.60 o 
  -1  10   7      312.74      322.35     10.45 o 
   0  10   7     3343.76     3321.77     46.94 o 
   1  10   7       15.72       24.49      7.62 o 
   2  10   7      542.41      522.86     17.69 o 
   3  10   7        0.09        4.64      7.87 o 
   4  10   7     1050.79     1058.80     44.03 o 
   5  10   7      377.18      387.53     16.94 o 
   6  10   7       47.92       38.14     11.01 o 
   7  10   7        6.87      -10.12     10.22 o 
   8  10   7      142.37      144.38     15.72 o 
   9  10   7       11.30       -6.80     10.69 o 
  10  10   7      236.50      267.64     31.22 o 
 -13  11   7        9.89      -15.66     15.66 o 
 -12  11   7      253.40      291.16     23.13 o 
 -11  11   7      597.27      604.11     24.53 o 
 -10  11   7        8.26        0.21     11.74 o 
  -9  11   7      631.13      584.84     22.45 o 
  -8  11   7      384.12      397.58     13.87 o 
  -7  11   7     1708.40     1656.82     34.99 o 
  -6  11   7      515.69      476.34     16.52 o 
  -5  11   7       58.13       73.29     14.50 o 
  -4  11   7      185.98      178.77     12.20 o 
  -3  11   7      193.56      202.81     11.28 o 
  -2  11   7     3534.52     3357.01     48.00 o 
  -1  11   7     2812.71     2775.06     40.99 o 
   0  11   7      236.91      211.84     11.79 o 
   1  11   7      348.44      349.70     15.19 o 
   2  11   7     3134.07     2912.73     59.56 o 
   3  11   7       75.83       61.40     18.95 o 
   4  11   7      940.48     1017.47     27.57 o 
   5  11   7      636.99      633.80     21.99 o 
   6  11   7     1249.74     1219.96     61.43 o 
   7  11   7      188.86      197.89     15.98 o 
   8  11   7      538.89      570.27     23.09 o 
   9  11   7      137.70      151.51     17.44 o 
  10  11   7      192.10      249.40     23.37 o 
 -12  12   7      574.67      613.34     26.83 o 
 -11  12   7       79.99       79.77     15.76 o 
 -10  12   7       13.06        8.92     12.60 o 
  -9  12   7      285.04      302.62     17.77 o 
  -8  12   7     2891.70     2903.15     58.79 o 
  -7  12   7       87.96      127.03     12.17 o 
  -6  12   7       12.61        6.14     11.10 o 
  -5  12   7     2232.74     2200.83     47.82 o 
  -4  12   7     1324.32     1311.68     23.86 o 
  -3  12   7      646.68      693.71     19.95 o 
  -2  12   7      109.45      119.40      9.01 o 
  -1  12   7     1912.01     1810.82     29.89 o 
   0  12   7     2458.82     2583.03     49.65 o 
   1  12   7        0.79       -3.09      7.74 o 
   2  12   7      546.40      498.21     25.67 o 
   3  12   7      389.46      353.74     16.48 o 
   4  12   7      153.15      179.57     14.12 o 
   5  12   7      249.93      220.23     15.02 o 
   6  12   7      342.98      351.64     18.30 o 
   7  12   7        1.35      -10.54     11.21 o 
   8  12   7        3.02      -13.23     18.04 o 
   9  12   7      115.74      154.91     36.56 o 
 -12  13   7      234.62      286.55     23.49 o 
 -11  13   7      185.64      251.37     21.70 o 
 -10  13   7      509.92      515.28     23.45 o 
  -9  13   7       57.28       62.75     13.95 o 
  -8  13   7      589.38      582.62     39.33 o 
  -7  13   7      715.57      751.12     19.09 o 
  -6  13   7      408.05      383.94     16.13 o 
  -5  13   7      155.69      175.00     12.37 o 
  -4  13   7     1087.33     1073.99     21.48 o 
  -3  13   7      525.11      609.48     18.94 o 
  -2  13   7      750.32      731.14     40.12 o 
  -1  13   7      210.46      221.50     10.94 o 
   0  13   7      902.17      915.86     24.94 o 
   1  13   7      154.70      165.57     12.50 o 
   2  13   7     1421.35     1382.81     33.27 o 
   3  13   7       68.44       79.84     14.14 o 
   4  13   7       35.07       22.95     10.24 o 
   5  13   7      345.72      318.05     17.21 o 
   6  13   7      480.04      495.19     21.10 o 
   7  13   7      188.81      198.89     18.25 o 
   8  13   7       42.52       21.26     18.84 o 
   9  13   7        4.15       20.92     22.52 o 
 -11  14   7      198.79      187.08     20.79 o 
 -10  14   7        1.87        3.05     14.38 o 
  -9  14   7      190.39      209.83     19.22 o 
  -8  14   7     2062.72     2084.93     48.08 o 
  -7  14   7       41.71       38.82     12.50 o 
  -6  14   7       35.47       40.81      9.03 o 
  -5  14   7      191.77      187.56     12.86 o 
  -4  14   7     1840.75     1800.05     37.75 o 
  -3  14   7      507.42      465.47     23.11 o 
  -2  14   7        0.26       -3.16      6.60 o 
  -1  14   7       26.67       27.55      9.43 o 
   0  14   7     1209.94     1199.31     29.81 o 
   1  14   7     1690.13     1649.36     37.43 o 
   2  14   7        6.04        4.79      9.36 o 
   3  14   7        9.89        3.00     13.45 o 
   4  14   7       21.51        6.41     10.00 o 
   5  14   7      254.70      232.48     16.11 o 
   6  14   7       72.76      116.67     15.85 o 
   7  14   7      220.64      223.82     19.66 o 
   8  14   7       48.51       50.04     15.80 o 
 -11  15   7       48.14       50.62     17.62 o 
 -10  15   7      148.41      155.17     19.45 o 
  -9  15   7      870.67      913.53     31.04 o 
  -8  15   7      191.10      196.20     19.02 o 
  -7  15   7      581.53      553.42     23.13 o 
  -6  15   7      623.31      680.19     18.82 o 
  -5  15   7      698.52      773.55     19.63 o 
  -4  15   7       10.96        0.94      8.08 o 
  -3  15   7     2909.73     2849.12     53.43 o 
  -2  15   7      405.99      420.34     14.10 o 
  -1  15   7        6.78        4.67     13.18 o 
   0  15   7      284.80      277.22     15.16 o 
   1  15   7       45.94       45.36     16.44 o 
   2  15   7       42.92       31.76     11.02 o 
   3  15   7        0.16       -7.35     10.15 o 
   4  15   7       62.39       27.15     11.89 o 
   5  15   7       28.30       27.00     12.21 o 
   6  15   7      652.89      664.37     32.66 o 
   7  15   7       28.16       44.30     15.47 o 
 -10  16   7      248.69      301.54     24.82 o 
  -9  16   7      313.31      344.69     21.83 o 
  -8  16   7      132.73      145.78     18.25 o 
  -7  16   7       34.50       34.58     14.15 o 
  -6  16   7       99.07      103.99     15.32 o 
  -5  16   7      267.20      254.71     13.18 o 
  -4  16   7      429.86      440.05     15.59 o 
  -3  16   7      643.17      667.36     18.46 o 
  -2  16   7      237.00      213.41     12.08 o 
  -1  16   7      177.86      199.92     12.72 o 
   0  16   7      242.59      243.66     25.12 o 
   1  16   7      334.49      331.34     17.27 o 
   2  16   7       28.79       50.57     12.11 o 
   3  16   7      260.58      220.24     16.93 o 
   4  16   7      378.28      380.77     19.55 o 
   5  16   7      431.65      455.89     21.40 o 
   6  16   7       19.09       17.67     13.74 o 
   7  16   7      250.30      312.86     33.41 o 
  -9  17   7      477.70      515.54     35.81 o 
  -8  17   7       26.45       29.38     16.04 o 
  -7  17   7      401.11      434.45     22.43 o 
  -6  17   7     1144.07     1193.56     34.58 o 
  -5  17   7      463.97      497.69     19.38 o 
  -4  17   7      481.35      470.90     16.60 o 
  -3  17   7      324.15      334.76     14.45 o 
  -2  17   7      835.51      826.96     21.18 o 
  -1  17   7       20.80       33.65     10.10 o 
   0  17   7      147.75      157.33     24.12 o 
   1  17   7      755.17      752.79     25.22 o 
   2  17   7        0.08      -11.09     11.09 o 
   3  17   7      175.77      191.03     28.93 o 
   4  17   7       42.73       48.94     13.66 o 
   5  17   7       35.13       29.20     13.69 o 
   6  17   7        3.07        9.41     14.74 o 
  -8  18   7        6.24        0.85     15.82 o 
  -7  18   7       32.15       21.51     15.77 o 
  -6  18   7      366.35      394.84     21.98 o 
  -5  18   7      501.16      527.19     23.86 o 
  -4  18   7      240.17      240.21     14.22 o 
  -3  18   7       45.10       45.07     12.67 o 
  -2  18   7      619.60      674.90     21.98 o 
  -1  18   7      788.91      774.06     21.38 o 
   0  18   7      205.58      238.54     17.73 o 
   1  18   7      232.88      238.92     16.99 o 
   2  18   7      189.00      206.00     18.26 o 
   3  18   7        2.23      -10.29     12.90 o 
   4  18   7      406.64      429.33     21.86 o 
   5  18   7      171.27      212.10     27.75 o 
  -6  19   7      372.54      401.91     22.76 o 
  -5  19   7        1.45       -6.04     14.36 o 
  -4  19   7        4.49      -19.85     22.10 o 
  -3  19   7      151.83      188.46     18.37 o 
  -2  19   7       29.52       38.75     14.26 o 
  -1  19   7      732.33      758.00     35.87 o 
   0  19   7      186.83      179.88     17.84 o 
   1  19   7      291.12      284.79     40.51 o 
   2  19   7        4.89       -2.86     13.62 o 
   3  19   7      914.04      903.01     30.58 o 
  -4  20   7        9.69       27.33     23.59 o 
  -3  20   7       11.84       23.01     14.82 o 
  -2  20   7        3.47       -4.38     13.78 o 
  -1  20   7      442.86      421.42     29.35 o 
   0  20   7        1.09        4.59     14.44 o 
   1  20   7      118.38      142.72     36.93 o 
 -12   0   8      178.40      156.49     21.46 o 
 -10   0   8       35.06       16.92     14.30 o 
  -8   0   8     3798.42     3920.75     86.20 o 
  -6   0   8      587.11      563.93     14.91 o 
  -4   0   8    21432.58    22141.44    461.88 o 
  -2   0   8     3119.55     3444.39     79.20 o 
   0   0   8     1289.76     1433.45     27.44 o 
   2   0   8     2626.34     2702.45     38.41 o 
   4   0   8       41.02       28.89      6.51 o 
   6   0   8     1177.63     1146.54     39.44 o 
   8   0   8      155.58      185.41     23.91 o 
  10   0   8     1055.83     1072.77     48.57 o 
 -14   1   8      230.21      248.39     27.75 o 
 -13   1   8       54.25       30.83     12.18 o 
 -12   1   8      167.62      182.90     18.55 o 
 -11   1   8       43.05       45.98      7.59 o 
 -10   1   8     1568.37     1552.08     24.40 o 
  -9   1   8      656.18      632.53     13.40 o 
  -8   1   8     1182.26     1239.94     19.38 o 
  -7   1   8      536.66      632.40     13.95 o 
  -6   1   8     5961.72     6034.44     78.37 o 
  -5   1   8     3489.05     3536.11     47.56 o 
  -4   1   8     1204.60     1224.14     24.76 o 
  -3   1   8      627.31      758.12     17.32 o 
  -2   1   8    11763.90    12096.74    149.54 o 
  -1   1   8     1340.74     1337.69     22.07 o 
   0   1   8        9.33       -0.79      2.46 o 
   1   1   8     4557.67     5114.61     57.13 o 
   2   1   8     6764.10     6837.44     62.63 o 
   3   1   8     1148.39     1080.99     15.85 o 
   4   1   8      170.36      184.39      5.68 o 
   5   1   8      216.92      211.74      7.12 o 
   6   1   8      488.77      491.27     12.45 o 
   7   1   8      560.51      621.77     17.37 o 
   8   1   8       40.23       49.73     12.64 o 
   9   1   8       10.77        0.65     12.30 o 
  10   1   8       23.57       11.87     14.20 o 
  11   1   8        0.27        2.86     15.38 o 
 -14   2   8      286.04      286.82     27.22 o 
 -13   2   8        8.33      -12.28     16.44 o 
 -12   2   8     1379.21     1355.91     27.48 o 
 -11   2   8        5.46       -1.52     10.22 o 
 -10   2   8      217.51      226.46      9.78 o 
  -9   2   8     1283.33     1235.81     20.10 o 
  -8   2   8      494.31      471.43     12.49 o 
  -7   2   8      439.38      450.86     11.43 o 
  -6   2   8      316.34      343.93      9.42 o 
  -5   2   8        1.54       -5.06      5.06 o 
  -4   2   8      496.40      650.25     16.33 o 
  -3   2   8     1468.18     1533.01     23.75 o 
  -2   2   8     2550.82     2858.38     39.40 o 
  -1   2   8       14.57       -0.75      2.62 o 
   0   2   8    13472.16    13967.59    149.59 o 
   1   2   8      153.09      111.21     10.66 o 
   2   2   8      786.39      769.97     12.78 o 
   3   2   8       23.92       18.32      3.22 o 
   4   2   8     5464.82     5534.34     58.12 o 
   5   2   8      118.08      109.15      6.59 o 
   6   2   8     2325.97     2333.98     33.17 o 
   7   2   8      340.23      340.00     13.39 o 
   8   2   8      782.39      835.68     27.69 o 
   9   2   8      424.35      424.72     21.43 o 
  10   2   8      224.90      238.26     23.06 o 
  11   2   8       68.56       66.34     42.96 o 
 -15   3   8       95.46       92.65     27.33 o 
 -14   3   8        9.07       13.02     20.60 o 
 -13   3   8       69.84       86.27     18.79 o 
 -12   3   8      152.59      147.96     15.58 o 
 -11   3   8      108.60      132.19     24.94 o 
 -10   3   8     1268.40     1310.80     25.08 o 
  -9   3   8      449.06      412.14     12.73 o 
  -8   3   8      377.95      388.85     11.42 o 
  -7   3   8      729.55      733.22     15.12 o 
  -6   3   8     3839.14     3691.64     62.19 o 
  -5   3   8     2162.95     2325.72     59.35 o 
  -4   3   8       96.11       61.10      5.34 o 
  -3   3   8      395.85      403.43     14.80 o 
  -2   3   8     9813.91     9558.04    119.44 o 
  -1   3   8     6110.13     6477.97     76.10 o 
   0   3   8    10509.37    11367.50    125.40 o 
   1   3   8     2083.06     2362.35     29.03 o 
   2   3   8      872.92      795.79     14.08 o 
   3   3   8     1373.59     1435.37     30.85 o 
   4   3   8       31.82       18.26      6.13 o 
   5   3   8      171.89      155.86      6.92 o 
   6   3   8     2010.20     1968.80     28.94 o 
   7   3   8      388.61      347.58     13.55 o 
   8   3   8      226.97      234.98     13.18 o 
   9   3   8      155.31      200.86     27.65 o 
  10   3   8      132.73      124.86     18.67 o 
  11   3   8      280.24      319.74     23.96 o 
 -15   4   8       10.86      102.58     28.82 o 
 -14   4   8       82.01       73.65     21.99 o 
 -13   4   8       98.55      102.66     15.66 o 
 -12   4   8     1518.30     1558.64     60.74 o 
 -11   4   8      189.88       68.32     14.94 o 
 -10   4   8      719.71      658.24     20.82 o 
  -9   4   8        9.58        3.82      6.34 o 
  -8   4   8     2784.77     2808.94     50.92 o 
  -7   4   8      787.07      755.68     19.73 o 
  -6   4   8      883.42      803.66     23.70 o 
  -5   4   8     4886.69     5051.21     81.06 o 
  -4   4   8     6489.41     6610.55     84.97 o 
  -3   4   8      354.95      420.52     10.16 o 
  -2   4   8     4731.72     4967.33     65.00 o 
  -1   4   8     1901.30     1794.49     26.84 o 
   0   4   8     2195.24     2064.95     30.06 o 
   1   4   8      194.08      169.52     10.31 o 
   2   4   8     1668.83     1775.62     23.36 o 
   3   4   8     2947.23     3138.58     45.40 o 
   4   4   8     3262.44     3155.42    202.01 o 
   5   4   8       54.24       52.56     14.88 o 
   6   4   8      171.63      190.86      9.08 o 
   7   4   8      290.22      244.13     12.30 o 
   8   4   8      431.47      445.83     15.89 o 
   9   4   8       70.93       48.24     14.42 o 
  10   4   8       59.47       46.56     16.25 o 
  11   4   8      179.83      215.94     22.86 o 
 -14   5   8        6.68        0.26     14.54 o 
 -13   5   8       27.53       -6.57     20.39 o 
 -12   5   8      271.03      221.39     22.74 o 
 -11   5   8      388.04      314.39     40.99 o 
 -10   5   8     1542.66      936.14     34.05 o 
  -9   5   8     1284.30     1234.70     42.38 o 
  -8   5   8       23.97       13.38      7.54 o 
  -7   5   8      802.87      748.25     25.67 o 
  -6   5   8     2486.96     2468.70     44.39 o 
  -5   5   8      587.12      578.96     12.88 o 
  -4   5   8       74.44       69.34      7.17 o 
  -3   5   8      699.42      657.70     13.40 o 
  -2   5   8      735.26      638.07     13.05 o 
  -1   5   8     2533.93     2663.47     37.51 o 
   0   5   8       70.41       49.66      5.13 o 
   1   5   8     1965.72     1874.49     27.90 o 
   2   5   8      965.15      962.56     16.65 o 
   3   5   8      632.54      601.67     17.41 o 
   4   5   8     1050.45      992.99     28.21 o 
   5   5   8      701.48      695.02     21.12 o 
   6   5   8      224.66      229.67     20.24 o 
   7   5   8      320.80      346.84     13.30 o 
   8   5   8       59.79       65.02     12.26 o 
   9   5   8       20.47       23.48     20.07 o 
  10   5   8      236.32      267.93     27.65 o 
  11   5   8      136.76      144.10     29.89 o 
 -14   6   8       14.35       -0.89     18.47 o 
 -13   6   8        3.84       -7.03     13.37 o 
 -12   6   8      410.08      420.63     28.45 o 
 -11   6   8        2.72       -8.40      9.39 o 
 -10   6   8      775.90      796.27     22.58 o 
  -9   6   8        0.05       16.06      7.91 o 
  -8   6   8     3980.85     3838.45     66.02 o 
  -7   6   8     1373.29     1255.97     27.45 o 
  -6   6   8      113.33      131.43      9.12 o 
  -5   6   8     3455.57     3546.47     85.02 o 
  -4   6   8     1466.82     1397.20     27.92 o 
  -3   6   8     1404.21     1476.28     23.66 o 
  -2   6   8     1456.09     1419.02     22.89 o 
  -1   6   8      392.19      289.05      8.81 o 
   0   6   8     6888.72     6970.64     89.20 o 
   1   6   8       86.33       91.01      6.08 o 
   2   6   8      377.76      329.88     18.52 o 
   3   6   8       83.61       61.68      8.64 o 
   4   6   8     1760.43     1785.99     36.62 o 
   5   6   8      350.34      372.33     23.42 o 
   6   6   8       12.92        7.07      7.42 o 
   7   6   8      753.26      738.74     24.00 o 
   8   6   8        0.06        0.28     10.67 o 
   9   6   8       77.28      110.44     15.41 o 
  10   6   8      255.89      258.11     28.71 o 
  11   6   8        0.02      -11.96     23.59 o 
 -14   7   8      656.13      726.31     29.52 o 
 -13   7   8      262.17      272.84     26.69 o 
 -12   7   8      979.91     1006.33     30.30 o 
 -11   7   8      309.89      346.28     17.74 o 
 -10   7   8      239.27      262.77     14.03 o 
  -9   7   8      327.15      259.74     14.52 o 
  -8   7   8     1500.79     1402.03     30.66 o 
  -7   7   8        5.34        0.18      6.72 o 
  -6   7   8      459.52      501.41     12.37 o 
  -5   7   8      132.33      116.45      7.13 o 
  -4   7   8      420.33      443.26     13.88 o 
  -3   7   8      264.87      316.79      9.57 o 
  -2   7   8      514.14      637.08     13.66 o 
  -1   7   8     1007.49     1015.02     18.17 o 
   0   7   8     1172.75     1161.75     19.89 o 
   1   7   8      114.97      103.24      6.61 o 
   2   7   8     1365.83     1403.88     30.30 o 
   3   7   8      404.13      414.41     15.17 o 
   4   7   8        0.38       -6.76      6.76 o 
   5   7   8        1.29       -7.51      7.51 o 
   6   7   8     1096.04     1060.06     22.94 o 
   7   7   8      563.66      558.33     16.94 o 
   8   7   8       30.46       27.58     15.58 o 
   9   7   8       23.90        6.62     12.70 o 
  10   7   8      468.33      452.38     34.69 o 
 -14   8   8       61.21       61.80     24.23 o 
 -13   8   8      293.49      269.31     26.58 o 
 -12   8   8       22.89       11.38     13.18 o 
 -11   8   8       50.74       47.52     12.97 o 
 -10   8   8      258.68      259.84     17.29 o 
  -9   8   8      542.16      540.40     18.17 o 
  -8   8   8     1714.54     1612.66     33.95 o 
  -7   8   8       76.11       81.58     13.34 o 
  -6   8   8        0.23        1.20      5.45 o 
  -5   8   8      435.47      433.45     11.60 o 
  -4   8   8    10150.54    10082.09    191.91 o 
  -3   8   8     1410.60     1371.88     23.22 o 
  -2   8   8      267.33      291.30      9.56 o 
  -1   8   8      142.78      126.57      7.21 o 
   0   8   8      697.96      679.88     14.31 o 
   1   8   8       37.85       23.18      7.36 o 
   2   8   8     1328.59     1281.93     28.78 o 
   3   8   8        1.14        4.57      7.39 o 
   4   8   8      435.34      446.63     17.05 o 
   5   8   8       22.99        9.35      9.98 o 
   6   8   8       97.41      125.52     13.02 o 
   7   8   8      143.00      142.38     11.98 o 
   8   8   8       58.41       43.17     10.08 o 
   9   8   8       23.81       16.30     13.86 o 
  10   8   8      342.35      359.08     32.98 o 
 -13   9   8       17.66       25.97     15.16 o 
 -12   9   8        0.30      -12.58     12.58 o 
 -11   9   8      115.38      119.02     15.50 o 
 -10   9   8       55.81       85.93     18.47 o 
  -9   9   8       16.73       10.44      8.85 o 
  -8   9   8     1280.17     1188.75     28.15 o 
  -7   9   8     2358.92     2308.97     44.10 o 
  -6   9   8      394.03      327.97     10.67 o 
  -5   9   8     2388.14     2428.38     36.60 o 
  -4   9   8       82.98       99.13     12.54 o 
  -3   9   8     6455.12     6485.13     84.91 o 
  -2   9   8      298.14      292.95     10.01 o 
  -1   9   8      237.19      268.11      9.49 o 
   0   9   8       12.15        0.64      5.03 o 
   1   9   8      371.04      379.77     14.86 o 
   2   9   8       10.41        9.42      7.58 o 
   3   9   8      503.92      450.42     16.72 o 
   4   9   8        0.20       -8.03      8.03 o 
   5   9   8       21.07        6.40      8.94 o 
   6   9   8     1142.21     1228.21     31.30 o 
   7   9   8      272.76      297.26     21.40 o 
   8   9   8       31.91       43.49     10.73 o 
   9   9   8       59.75       51.94     20.98 o 
  10   9   8       63.96       85.11     25.14 o 
 -13  10   8      401.32      434.56     39.17 o 
 -12  10   8      544.92      542.13     24.38 o 
 -11  10   8      335.36      349.99     19.43 o 
 -10  10   8      407.57      399.13     19.59 o 
  -9  10   8      106.35      137.01     15.26 o 
  -8  10   8       45.07       36.51      9.46 o 
  -7  10   8     2584.31     2573.73     48.33 o 
  -6  10   8      130.54      138.63     11.52 o 
  -5  10   8       65.91       77.01     17.12 o 
  -4  10   8      307.65      297.59     10.49 o 
  -3  10   8      289.05      334.20     10.86 o 
  -2  10   8      108.96       77.30     11.22 o 
  -1  10   8      125.58      112.00     14.91 o 
   0  10   8     1291.07     1281.85     22.82 o 
   1  10   8     2099.15     2063.98     52.62 o 
   2  10   8       22.93       31.39      8.98 o 
   3  10   8      134.92      102.33     11.55 o 
   4  10   8      225.95      282.92     15.21 o 
   5  10   8       70.39       70.94     11.58 o 
   6  10   8        4.53       -0.28      9.98 o 
   7  10   8      126.29      124.50     15.13 o 
   8  10   8       83.62      105.52     15.04 o 
   9  10   8       18.56       36.79     12.18 o 
 -13  11   8        0.04       -4.96     15.92 o 
 -12  11   8        3.64       12.34     15.16 o 
 -11  11   8        4.34       -5.77     23.22 o 
 -10  11   8        1.09      -11.55     11.55 o 
  -9  11   8      243.00      234.75     24.55 o 
  -8  11   8      128.38      161.06     19.53 o 
  -7  11   8       28.99       34.14      9.36 o 
  -6  11   8      296.97      338.96     14.53 o 
  -5  11   8        5.50       -5.61      5.61 o 
  -4  11   8       19.01        6.21      6.10 o 
  -3  11   8     1758.82     1685.35     28.21 o 
  -2  11   8      370.10      406.61     12.46 o 
  -1  11   8       27.99       21.57     10.06 o 
   0  11   8      569.39      525.80     17.88 o 
   1  11   8     3527.44     3611.34     65.25 o 
   2  11   8      579.95      534.38     19.05 o 
   3  11   8      862.71      800.59     23.92 o 
   4  11   8        4.99        2.74      9.69 o 
   5  11   8       22.55       15.24     10.68 o 
   6  11   8       26.08       23.07     11.20 o 
   7  11   8       80.21       67.93     17.56 o 
   8  11   8      197.31      206.40     36.72 o 
   9  11   8       54.42       54.74     13.06 o 
 -12  12   8      135.17      153.73     19.89 o 
 -11  12   8      116.60      112.40     17.43 o 
 -10  12   8      226.74      261.65     20.38 o 
  -9  12   8      210.30      242.66     17.79 o 
  -8  12   8       22.44       30.97     11.05 o 
  -7  12   8      180.95      194.23     13.23 o 
  -6  12   8       19.67        2.36      8.12 o 
  -5  12   8        1.19       -4.88      7.60 o 
  -4  12   8      239.95      238.72     10.52 o 
  -3  12   8      759.83      638.15     20.70 o 
  -2  12   8     4488.32     4304.36     60.38 o 
  -1  12   8      161.93      171.03      9.56 o 
   0  12   8        4.27       -5.68      8.10 o 
   1  12   8       40.52       37.02     18.89 o 
   2  12   8     2524.16     2392.76     48.43 o 
   3  12   8       12.46       12.62      9.39 o 
   4  12   8      201.86      204.13     16.41 o 
   5  12   8       66.62       54.06     12.17 o 
   6  12   8      207.06      211.43     15.73 o 
   7  12   8       98.64      107.17     33.25 o 
   8  12   8       12.54       21.72     14.36 o 
   9  12   8      191.38      246.26     31.70 o 
 -12  13   8       27.16       26.51     16.80 o 
 -11  13   8      251.21      282.46     21.22 o 
 -10  13   8      194.13      271.50     21.43 o 
  -9  13   8        0.35       -4.44     12.05 o 
  -8  13   8       51.04       29.86     12.86 o 
  -7  13   8     1019.91     1006.29     26.66 o 
  -6  13   8      342.83      303.62     15.17 o 
  -5  13   8      164.92      180.37     13.21 o 
  -4  13   8      209.13      202.65     12.39 o 
  -3  13   8       37.95       31.89      7.87 o 
  -2  13   8      325.55      309.37     12.07 o 
  -1  13   8      885.30      859.32     23.90 o 
   0  13   8        9.33        6.69      8.33 o 
   1  13   8        4.57       11.18      9.24 o 
   2  13   8        7.34        6.97     18.15 o 
   3  13   8      328.30      307.04     16.68 o 
   4  13   8      109.78       94.27     24.92 o 
   5  13   8       24.32       39.17     12.59 o 
   6  13   8      154.01      181.72     27.54 o 
   7  13   8       94.10       98.33     15.59 o 
   8  13   8        0.36        1.59     14.18 o 
 -11  14   8       50.60       49.53     16.39 o 
 -10  14   8       23.90       25.08     14.88 o 
  -9  14   8       12.67       -1.50     13.43 o 
  -8  14   8       31.39        6.30     12.76 o 
  -7  14   8      100.88      113.06     12.83 o 
  -6  14   8      110.25      160.36     15.69 o 
  -5  14   8      233.69      201.06     29.14 o 
  -4  14   8      259.80      241.54     11.68 o 
  -3  14   8        0.00        7.85      7.21 o 
  -2  14   8       51.43       42.54      7.97 o 
  -1  14   8        0.90        5.72      8.78 o 
   0  14   8      170.03      151.22     23.32 o 
   1  14   8       74.01       60.10     11.00 o 
   2  14   8       10.68        7.31     10.20 o 
   3  14   8       30.09       27.13     11.34 o 
   4  14   8        0.06       -5.36     10.64 o 
   5  14   8       45.37       55.92     19.53 o 
   6  14   8       22.53        9.31     29.62 o 
   7  14   8      269.24      282.24     19.30 o 
 -10  15   8        5.77        0.42     15.39 o 
  -9  15   8       61.41       68.46     26.63 o 
  -8  15   8       18.35       12.40     13.37 o 
  -7  15   8      156.55      214.75     18.95 o 
  -6  15   8      155.81      166.00     13.18 o 
  -5  15   8      166.93      216.88     21.67 o 
  -4  15   8       52.35       57.91     12.44 o 
  -3  15   8        0.89       -4.76      7.60 o 
  -2  15   8      101.11       73.79     11.47 o 
  -1  15   8        0.67       -3.09      9.20 o 
   0  15   8       56.91       25.92     12.76 o 
   1  15   8      240.90      230.40     15.13 o 
   2  15   8      537.13      504.61     20.71 o 
   3  15   8      371.54      376.18     18.28 o 
   4  15   8      110.64       90.67     14.65 o 
   5  15   8        4.82       10.77     12.79 o 
   6  15   8       62.17       62.17     16.12 o 
   7  15   8       14.26       14.00     14.78 o 
 -10  16   8        2.65       -0.17     16.21 o 
  -9  16   8        9.91        4.95     21.08 o 
  -8  16   8        2.84      -13.24     13.24 o 
  -7  16   8      117.38      125.17     17.06 o 
  -6  16   8       78.37       86.87     11.44 o 
  -5  16   8       50.95       42.79     10.82 o 
  -4  16   8       20.85       35.60      9.74 o 
  -3  16   8      322.05      281.64     18.73 o 
  -2  16   8      130.38      111.49     27.97 o 
  -1  16   8      106.80       81.33     12.57 o 
   0  16   8      507.50      467.29     19.51 o 
   1  16   8        2.30        1.02     11.53 o 
   2  16   8        6.33       -3.57     11.03 o 
   3  16   8      135.41      158.43     16.73 o 
   4  16   8      146.74      131.41     16.23 o 
   5  16   8       13.08        0.40     13.16 o 
   6  16   8       49.14       51.19     15.65 o 
  -9  17   8        2.47        4.11     20.87 o 
  -8  17   8       31.94       34.57     16.53 o 
  -7  17   8        9.60        0.80     14.32 o 
  -6  17   8      337.88      393.61     24.50 o 
  -5  17   8      100.54      105.79     12.28 o 
  -4  17   8       29.92       21.51     11.16 o 
  -3  17   8       49.01       32.23     15.21 o 
  -2  17   8       27.05       36.39     10.17 o 
  -1  17   8       11.56        9.59      9.65 o 
   0  17   8        5.19        2.35     11.09 o 
   1  17   8       24.09       -1.86     11.46 o 
   2  17   8        8.89        1.18     16.55 o 
   3  17   8       70.80       56.98     14.06 o 
   4  17   8        3.44        6.62     13.70 o 
   5  17   8       20.81       13.97     14.07 o 
  -7  18   8       69.35       85.55     18.71 o 
  -6  18   8      144.38      199.29     22.58 o 
  -5  18   8        1.35        0.40     14.42 o 
  -4  18   8      714.01      788.51     26.64 o 
  -3  18   8       44.46       19.77     13.13 o 
  -2  18   8       38.67       36.17      9.36 o 
  -1  18   8        0.99       -6.47     10.28 o 
   0  18   8      124.81      110.99     33.78 o 
   1  18   8       22.05       15.81     12.87 o 
   2  18   8        7.40        2.07     13.13 o 
   3  18   8      113.93      137.61     32.98 o 
   4  18   8        3.58        8.89     15.05 o 
  -6  19   8       30.15       40.05     17.21 o 
  -5  19   8       14.34      -12.27     15.35 o 
  -4  19   8        0.24        2.45     13.54 o 
  -3  19   8      263.31      276.03     18.18 o 
  -2  19   8       21.69       14.68     14.00 o 
  -1  19   8      133.10      220.46     19.32 o 
   0  19   8      152.69      116.93     39.17 o 
   1  19   8       38.18       46.81     14.55 o 
   2  19   8      122.55      165.68     33.62 o 
  -3  20   8       18.96       -7.67     14.85 o 
  -2  20   8       12.10       19.64     15.38 o 
  -1  20   8       24.96       37.08     14.74 o 
 -13   0   9      341.99      354.71     26.05 o 
 -11   0   9      236.64      197.69     20.17 o 
  -9   0   9     1363.53     1299.39     41.95 o 
  -7   0   9     3844.23     3913.88     66.04 o 
  -5   0   9      462.68      456.81     16.60 o 
  -3   0   9     1227.92     1193.71     34.26 o 
  -1   0   9      270.69      197.96      8.91 o 
   1   0   9     2441.63     2482.52     35.73 o 
   3   0   9      156.00      176.15     11.03 o 
   5   0   9     1432.12     1310.96     30.64 o 
   7   0   9       24.97       18.15     16.33 o 
   9   0   9      588.58      570.44     35.12 o 
  11   0   9        0.89        6.19     24.44 o 
 -14   1   9      176.05      171.00     25.62 o 
 -13   1   9      159.11      130.37     15.28 o 
 -12   1   9        0.89       -9.27     10.91 o 
 -11   1   9       41.41       17.19     19.80 o 
 -10   1   9       27.35       21.47      9.20 o 
  -9   1   9      796.74      744.10     17.34 o 
  -8   1   9     1829.20     1762.93     29.02 o 
  -7   1   9      574.83      614.37     13.77 o 
  -6   1   9       79.70       88.50      5.96 o 
  -5   1   9    12592.05    13141.37    198.17 o 
  -4   1   9     2515.42     2735.19     54.76 o 
  -3   1   9      972.18      844.78     19.10 o 
  -2   1   9       44.54       54.37      5.21 o 
  -1   1   9      204.91      154.72      6.52 o 
   0   1   9     3562.61     3733.54     43.82 o 
   1   1   9     2150.23     2151.18     27.73 o 
   2   1   9      713.81      695.16     10.12 o 
   3   1   9      151.31      120.57      5.43 o 
   4   1   9      320.44      358.64      9.50 o 
   5   1   9       14.97        5.35      5.44 o 
   6   1   9      359.65      384.18     11.63 o 
   7   1   9        3.70       12.88      9.55 o 
   8   1   9        6.20       -3.02     11.47 o 
   9   1   9       86.17       87.36     16.14 o 
  10   1   9        0.03       -1.94     16.33 o 
  11   1   9        6.16       26.49     17.39 o 
 -15   2   9       15.80       67.46     27.75 o 
 -14   2   9       35.05       16.44     20.07 o 
 -13   2   9      185.31      175.51     15.92 o 
 -12   2   9      482.16      506.27     20.28 o 
 -11   2   9       46.53       34.63     10.49 o 
 -10   2   9      609.28      558.77     15.65 o 
  -9   2   9     1234.87     1224.67     23.35 o 
  -8   2   9      671.80      656.40     19.28 o 
  -7   2   9      538.19      532.64     16.53 o 
  -6   2   9      678.02      671.83     18.23 o 
  -5   2   9       29.92        9.57     10.51 o 
  -4   2   9     4504.68     4627.78     74.65 o 
  -3   2   9     2905.46     3126.81     43.48 o 
  -2   2   9      519.35      562.37     12.12 o 
  -1   2   9     2632.52     2683.24     32.27 o 
   0   2   9       20.12       22.84      5.81 o 
   1   2   9     1145.99     1130.72     16.41 o 
   2   2   9     1122.82     1109.29     16.81 o 
   3   2   9      285.92      278.70      7.04 o 
   4   2   9       96.56      111.15      9.98 o 
   5   2   9      894.40      928.90     15.18 o 
   6   2   9      400.17      405.07     11.94 o 
   7   2   9      747.31      732.24     19.54 o 
   8   2   9       81.72       67.50     14.04 o 
   9   2   9        0.69        7.98     13.35 o 
  10   2   9        1.69       -7.20     15.13 o 
  11   2   9       33.54       17.19     17.58 o 
 -15   3   9       19.94      108.98     28.71 o 
 -14   3   9      175.92      123.82     24.34 o 
 -13   3   9      153.44      144.69     20.81 o 
 -12   3   9      987.66     1004.12     28.23 o 
 -11   3   9      631.23      609.17     16.93 o 
 -10   3   9      370.86      367.98     16.25 o 
  -9   3   9      856.05      869.11     23.42 o 
  -8   3   9      557.81      508.29     17.20 o 
  -7   3   9        3.67        9.54      6.82 o 
  -6   3   9     3711.55     3663.46     62.27 o 
  -5   3   9       29.85       15.19      6.12 o 
  -4   3   9      798.19      780.31     15.36 o 
  -3   3   9      273.10      309.57      9.20 o 
  -2   3   9      805.90      729.93     14.32 o 
  -1   3   9      532.32      419.90     13.90 o 
   0   3   9     1098.78     1140.70     21.66 o 
   1   3   9      110.70      118.90      5.75 o 
   2   3   9      250.49      250.83      7.60 o 
   3   3   9     1432.19     1476.77     32.04 o 
   4   3   9      526.36      554.58     16.79 o 
   5   3   9      952.84      950.63     17.63 o 
   6   3   9        9.10       12.36      7.63 o 
   7   3   9      106.95      116.37     17.54 o 
   8   3   9        1.82      -11.68     11.68 o 
   9   3   9      209.49      191.66     32.34 o 
  10   3   9       18.38       28.76     15.63 o 
  11   3   9        3.66       -0.71     31.28 o 
 -15   4   9        3.92      -12.38     23.48 o 
 -14   4   9        0.79       10.14     20.49 o 
 -13   4   9      241.51      256.82     25.40 o 
 -12   4   9        0.07        5.03     11.46 o 
 -11   4   9        3.24        8.06     11.53 o 
 -10   4   9      179.15      180.27     13.84 o 
  -9   4   9      170.66      184.76     12.60 o 
  -8   4   9      161.66      166.92     12.24 o 
  -7   4   9      231.76      213.17     16.76 o 
  -6   4   9      253.58      244.50     12.01 o 
  -5   4   9     1890.37     1724.19     33.28 o 
  -4   4   9        1.83       -2.53      4.08 o 
  -3   4   9     4753.32     4718.81     62.73 o 
  -2   4   9     1555.16     1658.11     25.85 o 
  -1   4   9      107.65      128.95      6.36 o 
   0   4   9        1.18       -3.29      3.29 o 
   1   4   9      569.19      555.14     10.49 o 
   2   4   9      607.96      633.39     11.61 o 
   3   4   9      642.82      593.55     14.49 o 
   4   4   9       12.82       -3.03      5.37 o 
   5   4   9        4.03        7.67      6.44 o 
   6   4   9     1154.28     1110.14     22.87 o 
   7   4   9       11.82       -9.46      9.46 o 
   8   4   9        5.01        5.48      9.05 o 
   9   4   9      344.05      378.20     21.73 o 
  10   4   9       89.52       67.39     17.84 o 
 -14   5   9        0.01      -15.48     19.96 o 
 -13   5   9       33.52       10.99     19.75 o 
 -12   5   9       21.68       -8.36     10.23 o 
 -11   5   9     1612.80     1601.68     53.59 o 
 -10   5   9     1437.43     1385.42     47.29 o 
  -9   5   9      261.31      274.44     20.71 o 
  -8   5   9     1400.25     1324.45     29.64 o 
  -7   5   9      829.59      795.49     20.69 o 
  -6   5   9      324.95      306.62     12.44 o 
  -5   5   9       19.34        2.78      5.99 o 
  -4   5   9      603.54      617.29     17.14 o 
  -3   5   9       46.99       65.62      7.13 o 
  -2   5   9        8.65       14.93      4.39 o 
  -1   5   9      929.35      894.92     16.72 o 
   0   5   9       91.49       99.45      9.25 o 
   1   5   9      369.29      385.85     10.34 o 
   2   5   9     3411.03     3530.91     68.19 o 
   3   5   9      504.96      441.65     12.97 o 
   4   5   9      828.92      841.42     22.22 o 
   5   5   9      756.70      770.65     23.06 o 
   6   5   9       55.27       44.09      8.73 o 
   7   5   9      229.67      227.02     31.01 o 
   8   5   9      488.98      544.66     21.83 o 
   9   5   9        5.94        3.74     21.03 o 
  10   5   9       35.96        7.58     22.74 o 
 -14   6   9        2.95        3.84     21.46 o 
 -13   6   9       91.28       80.91     22.42 o 
 -12   6   9        0.47       -6.83     17.08 o 
 -11   6   9      467.32      439.75     18.07 o 
 -10   6   9       39.12       45.14     10.15 o 
  -9   6   9      149.09      150.63     12.10 o 
  -8   6   9        2.50       14.02      8.22 o 
  -7   6   9     1304.30     1254.76     27.91 o 
  -6   6   9       79.73       79.50      8.64 o 
  -5   6   9      564.44      609.80     13.88 o 
  -4   6   9      255.36      282.10     14.60 o 
  -3   6   9     1014.02      967.93     18.01 o 
  -2   6   9      199.48      173.62      7.67 o 
  -1   6   9       95.84       81.00      6.77 o 
   0   6   9       98.24       94.64      6.70 o 
   1   6   9     1081.84      971.65     17.85 o 
   2   6   9       43.93       65.80     16.44 o 
   3   6   9      468.69      462.70     28.82 o 
   4   6   9       12.59        1.05      6.02 o 
   5   6   9        2.55       -6.36      6.91 o 
   6   6   9      615.01      642.81     22.06 o 
   7   6   9        6.20        3.38      8.23 o 
   8   6   9       29.39       33.09     20.49 o 
   9   6   9       93.67      139.94     26.37 o 
  10   6   9      566.06      609.82     38.85 o 
 -14   7   9      123.29      155.31     27.75 o 
 -13   7   9        0.05        9.29     19.64 o 
 -12   7   9       68.12       74.37     14.63 o 
 -11   7   9      234.17      227.65     14.54 o 
 -10   7   9       26.38       24.65      9.77 o 
  -9   7   9      121.76      126.57     12.03 o 
  -8   7   9      426.40      447.54     30.85 o 
  -7   7   9      765.10      726.72     20.01 o 
  -6   7   9      114.31      133.35      8.25 o 
  -5   7   9      340.34      315.95     10.16 o 
  -4   7   9      871.81      820.73     16.64 o 
  -3   7   9     1415.37     1410.15     23.83 o 
  -2   7   9       27.72       22.56      5.19 o 
  -1   7   9       93.14      110.03      7.37 o 
   0   7   9     1598.36     1672.61     26.77 o 
   1   7   9       86.55       71.98     11.90 o 
   2   7   9        7.10       -9.36     10.83 o 
   3   7   9      237.58      208.16     16.65 o 
   4   7   9      494.69      500.66     17.59 o 
   5   7   9       10.72        2.38      7.33 o 
   6   7   9     1047.07     1070.41     23.64 o 
   7   7   9      234.42      244.43     12.75 o 
   8   7   9       89.81      116.44     26.37 o 
   9   7   9        2.21        7.11     17.24 o 
  10   7   9        7.81       -1.28     24.55 o 
 -14   8   9      141.11      162.57     27.54 o 
 -13   8   9        4.06        9.18     19.75 o 
 -12   8   9      118.98      122.20     16.50 o 
 -11   8   9      163.75      141.43     21.99 o 
 -10   8   9       12.41       16.33      9.54 o 
  -9   8   9      527.20      507.38     18.04 o 
  -8   8   9       75.24       83.54     10.38 o 
  -7   8   9       72.60       66.99     15.05 o 
  -6   8   9       12.01       10.64      5.85 o 
  -5   8   9      251.16      238.73     13.97 o 
  -4   8   9      186.62      177.58     10.43 o 
  -3   8   9     2311.26     2294.76     40.25 o 
  -2   8   9      245.20      239.80      9.41 o 
  -1   8   9      260.25      257.64      9.43 o 
   0   8   9       58.40       56.27      6.26 o 
   1   8   9      566.67      604.57     18.57 o 
   2   8   9       71.39       55.83     19.75 o 
   3   8   9      337.12      306.00     15.00 o 
   4   8   9     1247.75     1233.90     30.19 o 
   5   8   9        0.27       -1.14      8.81 o 
   6   8   9      111.55      128.23     13.97 o 
   7   8   9      530.48      545.50     17.63 o 
   8   8   9       18.47       25.99     12.54 o 
   9   8   9        0.91        2.59     13.98 o 
  10   8   9       79.12       59.14     27.86 o 
 -13   9   9       40.60       27.21     15.34 o 
 -12   9   9        9.33       21.80     13.87 o 
 -11   9   9      254.80      226.83     24.23 o 
 -10   9   9      416.68      455.00     18.04 o 
  -9   9   9       81.40      101.37     20.65 o 
  -8   9   9      767.75      750.74     21.67 o 
  -7   9   9      746.15      701.36     20.46 o 
  -6   9   9       31.03       28.64      6.57 o 
  -5   9   9       58.62       31.94      6.41 o 
  -4   9   9      161.63      153.64     13.98 o 
  -3   9   9     1206.89     1186.17     21.82 o 
  -2   9   9       32.16       23.61      6.05 o 
  -1   9   9       14.95        9.63      6.09 o 
   0   9   9      268.34      246.10     12.74 o 
   1   9   9       83.09       62.55     10.67 o 
   2   9   9       25.34       13.74      8.49 o 
   3   9   9      272.26      280.55     14.60 o 
   4   9   9      139.27      136.77     17.72 o 
   5   9   9      189.32      195.39     13.85 o 
   6   9   9      103.14       89.58     13.00 o 
   7   9   9      451.57      468.10     17.10 o 
   8   9   9      345.59      371.54     20.37 o 
   9   9   9        4.46       -3.17     25.51 o 
 -13  10   9        7.64       -2.36     15.56 o 
 -12  10   9      419.15      398.19     21.47 o 
 -11  10   9      121.45      175.46     18.33 o 
 -10  10   9      276.26      271.55     24.44 o 
  -9  10   9      131.00      150.53     12.82 o 
  -8  10   9       23.43       24.49      9.23 o 
  -7  10   9      458.15      400.33     15.78 o 
  -6  10   9     1253.86     1249.62     38.16 o 
  -5  10   9       19.87        8.35      6.12 o 
  -4  10   9      772.48      809.70     21.50 o 
  -3  10   9       57.89       61.58      9.71 o 
  -2  10   9      585.08      597.80     20.89 o 
  -1  10   9     1875.23     1791.82     29.47 o 
   0  10   9      188.42      189.30     13.82 o 
   1  10   9     1078.54     1192.28     29.21 o 
   2  10   9      320.07      293.34     15.10 o 
   3  10   9       49.88       36.70     10.38 o 
   4  10   9      195.06      200.19     15.16 o 
   5  10   9       71.40       70.90     11.88 o 
   6  10   9       40.71       31.12     11.53 o 
   7  10   9        2.38       -1.42     11.58 o 
   8  10   9        0.17      -10.70     10.70 o 
   9  10   9       20.56       11.15     16.71 o 
 -13  11   9      320.57      317.59     23.26 o 
 -12  11   9        0.30        1.62     14.82 o 
 -11  11   9      123.32      145.42     17.93 o 
 -10  11   9        0.05        3.75     13.18 o 
  -9  11   9       37.88       46.86     11.01 o 
  -8  11   9       99.87      103.36     12.22 o 
  -7  11   9      182.12      181.86     12.94 o 
  -6  11   9      143.64      132.41     19.69 o 
  -5  11   9        4.75       11.08      6.35 o 
  -4  11   9      809.97      866.30     22.64 o 
  -3  11   9        2.85        1.09      6.37 o 
  -2  11   9       29.27       30.46     10.71 o 
  -1  11   9        4.34       -2.91      6.49 o 
   0  11   9      176.86      179.66     13.54 o 
   1  11   9        0.06       -1.37      8.49 o 
   2  11   9      538.59      572.97     20.00 o 
   3  11   9      829.29      829.44     28.45 o 
   4  11   9        0.07       14.99     16.55 o 
   5  11   9       12.15       16.56     10.75 o 
   6  11   9       41.72       29.06     11.99 o 
   7  11   9        3.55      -11.43     11.43 o 
   8  11   9      145.51      196.05     16.00 o 
 -12  12   9       14.18        7.74     15.37 o 
 -11  12   9        1.16      -13.75     13.75 o 
 -10  12   9      630.54      618.19     24.68 o 
  -9  12   9        2.99      -14.30     16.55 o 
  -8  12   9      124.22      152.19     34.16 o 
  -7  12   9      136.71      158.67     15.05 o 
  -6  12   9     1010.13     1123.84     27.85 o 
  -5  12   9     1707.82     1631.96     33.02 o 
  -4  12   9     1287.73     1290.20     24.50 o 
  -3  12   9      739.03      699.17     16.93 o 
  -2  12   9        5.97        1.76      6.86 o 
  -1  12   9       39.14       32.74      9.40 o 
   0  12   9       77.35       72.88     11.01 o 
   1  12   9      428.76      402.21     16.75 o 
   2  12   9       18.06       12.28      9.40 o 
   3  12   9      143.03      156.41     14.72 o 
   4  12   9       67.75       77.48     13.93 o 
   5  12   9       52.87       60.51     12.72 o 
   6  12   9        5.01       15.50     12.34 o 
   7  12   9       14.22       14.18     13.43 o 
   8  12   9       74.78      110.43     22.04 o 
 -12  13   9        4.81        2.26     16.29 o 
 -11  13   9        3.16      -14.38     23.16 o 
 -10  13   9      326.88      345.07     20.81 o 
  -9  13   9      256.91      232.31     17.56 o 
  -8  13   9      104.99      128.68     13.63 o 
  -7  13   9       35.63       32.20     10.82 o 
  -6  13   9       29.70       18.15      9.44 o 
  -5  13   9       33.96       56.68     10.89 o 
  -4  13   9       47.85       34.28     11.02 o 
  -3  13   9      335.67      273.90     11.83 o 
  -2  13   9      292.06      283.22     11.72 o 
  -1  13   9      432.45      431.01     18.15 o 
   0  13   9        0.40        2.37     10.51 o 
   1  13   9       76.87       67.09     11.25 o 
   2  13   9      266.51      234.60     14.59 o 
   3  13   9      214.11      258.92     15.91 o 
   4  13   9      871.92      863.95     27.18 o 
   5  13   9      156.45      154.56     16.65 o 
   6  13   9       35.23       21.44     14.94 o 
   7  13   9       37.29       36.02     14.37 o 
 -11  14   9        1.58       -3.93     15.66 o 
 -10  14   9      673.27      701.35     27.69 o 
  -9  14   9      162.96      187.78     19.91 o 
  -8  14   9       30.55       10.55     31.70 o 
  -7  14   9      244.51      263.14     15.55 o 
  -6  14   9      543.98      517.64     19.44 o 
  -5  14   9       21.12       26.24     16.12 o 
  -4  14   9     1127.33     1117.59     24.25 o 
  -3  14   9       61.12       54.15      8.73 o 
  -2  14   9        0.01       -8.49      8.49 o 
  -1  14   9        0.23       -8.87      8.87 o 
   0  14   9       50.55       29.87     10.37 o 
   1  14   9      678.85      682.13     22.72 o 
   2  14   9      176.66      185.76     16.21 o 
   3  14   9        4.15       -2.30     10.64 o 
   4  14   9        1.33       10.62     11.62 o 
   5  14   9      215.58      232.63     17.92 o 
   6  14   9       23.69       25.93     13.65 o 
   7  14   9      103.39      137.04     18.04 o 
 -10  15   9        0.02      -14.75     14.75 o 
  -9  15   9      277.60      268.59     19.66 o 
  -8  15   9       21.47       30.27     14.14 o 
  -7  15   9       14.94       35.13     10.45 o 
  -6  15   9        2.90        9.52     10.80 o 
  -5  15   9      385.11      392.28     17.86 o 
  -4  15   9        1.07       12.77     10.23 o 
  -3  15   9      386.74      364.00     17.13 o 
  -2  15   9       64.66       42.66     11.53 o 
  -1  15   9      506.11      505.31     19.88 o 
   0  15   9      203.78      197.64     15.20 o 
   1  15   9      207.64      202.26     14.93 o 
   2  15   9       13.36        3.89     16.06 o 
   3  15   9       16.16        2.19     12.03 o 
   4  15   9       15.47       -0.28     11.82 o 
   5  15   9       23.70       37.42     14.30 o 
   6  15   9        7.01      -13.61     13.61 o 
  -9  16   9      427.08      455.21     34.53 o 
  -8  16   9      169.69      162.46     19.42 o 
  -7  16   9      361.90      336.29     20.48 o 
  -6  16   9       41.39       41.41     10.91 o 
  -5  16   9       14.62        0.69     10.88 o 
  -4  16   9        6.95       -2.36     17.45 o 
  -3  16   9        4.23        8.91     10.82 o 
  -2  16   9      217.08      226.23     16.19 o 
  -1  16   9      186.35      200.90     14.95 o 
   0  16   9      105.78       85.25     25.24 o 
   1  16   9       51.58       52.63     13.05 o 
   2  16   9      337.12      276.68     17.32 o 
   3  16   9        0.03        1.73     12.08 o 
   4  16   9       90.62       82.71     15.54 o 
   5  16   9       97.49       96.50     16.12 o 
  -8  17   9      444.92      475.70     24.36 o 
  -7  17   9       29.83       14.94     15.22 o 
  -6  17   9       39.83       45.15     11.57 o 
  -5  17   9      229.49      267.77     18.91 o 
  -4  17   9       37.00       39.06     13.33 o 
  -3  17   9      186.64      234.62     23.59 o 
  -2  17   9      508.05      495.89     20.75 o 
  -1  17   9      244.70      225.05     16.09 o 
   0  17   9       12.25        5.19     11.64 o 
   1  17   9      109.47      117.56     15.62 o 
   2  17   9        6.23       13.82     14.46 o 
   3  17   9       75.39       98.05     15.85 o 
   4  17   9        0.13        0.36     17.93 o 
  -7  18   9      191.84      175.03     20.44 o 
  -6  18   9        3.24      -14.79     14.79 o 
  -5  18   9       14.01        8.57     11.22 o 
  -4  18   9       62.29       66.13     14.72 o 
  -3  18   9        7.22       -1.96     12.58 o 
  -2  18   9      250.97      276.58     15.19 o 
  -1  18   9       37.00       21.67     11.60 o 
   0  18   9      107.69      112.27     15.76 o 
   1  18   9       10.92        1.54     13.21 o 
   2  18   9      176.40      208.28     30.10 o 
   3  18   9       23.35       40.83     14.94 o 
  -5  19   9        0.01       -0.75     23.06 o 
  -4  19   9      170.59      225.40     19.80 o 
  -3  19   9      334.73      337.11     19.65 o 
  -2  19   9       39.39       15.84     14.59 o 
  -1  19   9       17.72       27.91     17.24 o 
   0  19   9       32.02       26.32     14.26 o 
   1  19   9       56.65       37.36     14.42 o 
 -14   0  10      507.15      514.18     32.45 o 
 -12   0  10      718.28      702.37     33.84 o 
 -10   0  10     3274.40     3206.46     84.01 o 
  -8   0  10      705.52      708.46     29.89 o 
  -6   0  10       29.72       24.44      9.82 o 
  -4   0  10     4398.72     4431.77    102.69 o 
  -2   0  10     1162.25     1000.18     30.32 o 
   2   0  10      555.05      569.05     13.20 o 
   6   0  10     1593.70     1726.62     39.10 o 
   8   0  10        7.97        9.61     17.83 o 
  10   0  10      466.69      518.99     37.25 o 
 -15   1  10       22.11       58.92     24.87 o 
 -14   1  10        2.85      -13.36     13.36 o 
 -13   1  10       12.50       21.02     12.37 o 
 -12   1  10      478.65      480.35     35.01 o 
 -11   1  10      430.97      420.01     18.24 o 
 -10   1  10      413.43      332.76     16.28 o 
  -9   1  10      691.72      635.62     20.15 o 
  -8   1  10     3058.93     2940.20     53.70 o 
  -7   1  10      100.63       86.55      9.51 o 
  -6   1  10       47.09       43.60      7.77 o 
  -5   1  10      934.01      904.56     21.66 o 
  -4   1  10     4378.47     4213.58     69.40 o 
  -3   1  10      825.52      831.65     19.40 o 
  -2   1  10     1584.08     1614.85     31.56 o 
  -1   1  10      767.06      770.12     32.09 o 
   0   1  10     2617.78     2498.69     30.97 o 
   1   1  10      511.31      483.64     10.27 o 
   2   1  10      635.72      635.69      9.96 o 
   3   1  10     1616.16     1557.34     18.37 o 
   4   1  10      479.85      434.27     16.43 o 
   5   1  10       36.06       23.37      8.09 o 
   6   1  10      553.00      533.60     14.01 o 
   7   1  10       39.83       23.37     12.04 o 
   8   1  10       72.67       50.61     34.91 o 
   9   1  10        8.40       18.73     14.57 o 
  10   1  10       38.25       34.09     16.87 o 
 -15   2  10       22.51       62.98     25.73 o 
 -14   2  10      481.04      554.85     35.12 o 
 -13   2  10       30.57        9.78     12.15 o 
 -12   2  10     2069.64     2077.06     44.62 o 
 -11   2  10       24.73        0.34      9.76 o 
 -10   2  10     1430.33     1447.89     33.35 o 
  -9   2  10       95.89       63.74     10.30 o 
  -8   2  10      874.71      879.90     23.46 o 
  -7   2  10        5.69       -1.89      7.09 o 
  -6   2  10     7085.75     7053.33    111.71 o 
  -5   2  10     2683.87     2796.71     49.59 o 
  -4   2  10      161.94      135.50      8.94 o 
  -3   2  10       66.32       58.39      5.70 o 
  -2   2  10     1676.00     1823.47     28.13 o 
  -1   2  10     1060.19     1099.73     18.47 o 
   0   2  10        0.55       -1.99      3.41 o 
   1   2  10      561.57      507.81     10.25 o 
   2   2  10     1657.22     1560.87     37.42 o 
   3   2  10      540.89      532.89     13.03 o 
   4   2  10      153.16      137.55     12.36 o 
   5   2  10      158.28      152.46     12.13 o 
   6   2  10     2343.89     2280.73     39.65 o 
   7   2  10      214.10      210.77     12.19 o 
   8   2  10      271.11      242.16     18.62 o 
   9   2  10        0.04      -13.47     13.47 o 
  10   2  10      311.88      319.71     22.08 o 
 -15   3  10      206.48      194.27     30.64 o 
 -14   3  10       16.45       32.13     21.56 o 
 -13   3  10      204.77      233.42     18.33 o 
 -12   3  10      493.82      506.51     20.99 o 
 -11   3  10      137.60      151.75     18.84 o 
 -10   3  10      350.97      306.30     15.58 o 
  -9   3  10      825.01      831.18     23.28 o 
  -8   3  10     2606.67     2501.66     47.62 o 
  -7   3  10       89.53       79.57     11.15 o 
  -6   3  10      351.28      374.88     19.85 o 
  -5   3  10        5.27       13.77      8.54 o 
  -4   3  10     3986.72     4071.43     67.33 o 
  -3   3  10        1.70        4.80      4.25 o 
  -2   3  10      114.53      134.41      7.81 o 
  -1   3  10     1003.11      953.13     17.55 o 
   0   3  10     2923.61     3117.15     37.68 o 
   1   3  10        2.30       -2.27      4.01 o 
   2   3  10      176.03      146.15      6.65 o 
   3   3  10      139.78      122.52     17.63 o 
   4   3  10      395.14      376.70     14.34 o 
   5   3  10     2291.33     2328.92     37.66 o 
   6   3  10      694.14      680.64     18.96 o 
   7   3  10      149.99      176.52     19.89 o 
   8   3  10      122.40      117.40     17.02 o 
   9   3  10      304.69      269.27     20.09 o 
  10   3  10        5.06      -11.59     16.27 o 
 -14   4  10     1423.33     1435.59     55.19 o 
 -13   4  10      484.00      431.51     20.72 o 
 -12   4  10      522.46      499.13     38.85 o 
 -11   4  10       21.58       13.45     11.37 o 
 -10   4  10        2.46       -8.86      8.86 o 
  -9   4  10      354.78      367.84     15.76 o 
  -8   4  10      229.02      191.39     18.36 o 
  -7   4  10      722.48      696.34     19.58 o 
  -6   4  10      667.15      631.03     17.82 o 
  -5   4  10     1093.24     1014.46     23.35 o 
  -4   4  10      159.92      161.11      7.76 o 
  -3   4  10     1010.89     1064.36     19.36 o 
  -2   4  10     6245.30     6066.00     79.33 o 
  -1   4  10      134.78      115.65      7.00 o 
   0   4  10      184.19      152.99      6.30 o 
   1   4  10     1541.09     1560.93     29.69 o 
   2   4  10     1653.99     1673.06     27.91 o 
   3   4  10     1773.21     1695.12     28.86 o 
   4   4  10      227.53      235.01     12.88 o 
   5   4  10      614.81      594.71     22.98 o 
   6   4  10       31.15       23.80     10.38 o 
   7   4  10        0.17        1.65     10.44 o 
   8   4  10       55.47       50.43     15.53 o 
   9   4  10      234.96      219.89     30.74 o 
  10   4  10      171.48      207.94     31.49 o 
 -14   5  10      213.79      237.08     29.89 o 
 -13   5  10      662.91      623.27     34.69 o 
 -12   5  10      430.34      418.22     28.71 o 
 -11   5  10        6.40       16.01     16.33 o 
 -10   5  10      240.22      234.73     21.14 o 
  -9   5  10      105.23      107.07     11.39 o 
  -8   5  10     1184.17     1066.64     26.20 o 
  -7   5  10      360.94      329.88     20.76 o 
  -6   5  10      402.35      404.98     14.40 o 
  -5   5  10      795.34      737.18     15.65 o 
  -4   5  10     1146.35     1064.90     19.67 o 
  -3   5  10     1399.19     1309.05     22.59 o 
  -2   5  10      320.24      376.72     10.68 o 
  -1   5  10       59.82       65.39      6.16 o 
   0   5  10      117.12      130.21      6.54 o 
   1   5  10     3273.67     3328.12     40.51 o 
   2   5  10      230.78      238.55     10.13 o 
   3   5  10     1199.56     1122.27     22.04 o 
   4   5  10       43.40       26.35      8.50 o 
   5   5  10       10.73        0.88      6.67 o 
   6   5  10       30.79       33.11      8.74 o 
   7   5  10        2.40       12.06     10.82 o 
   8   5  10      652.78      649.49     24.15 o 
   9   5  10        8.81       13.77     21.14 o 
  10   5  10       23.49       13.98     24.55 o 
 -14   6  10       31.95       21.35     22.95 o 
 -13   6  10       21.82        6.08     19.21 o 
 -12   6  10       41.67       40.45     12.28 o 
 -11   6  10       68.16       48.67     11.47 o 
 -10   6  10      538.01      596.89     20.36 o 
  -9   6  10     3320.03     3311.64     60.25 o 
  -8   6  10     1060.09      958.42     24.42 o 
  -7   6  10      157.19      129.54     11.06 o 
  -6   6  10     6409.05     6301.34    101.35 o 
  -5   6  10      615.41      620.03     17.71 o 
  -4   6  10        2.03       -4.77      4.77 o 
  -3   6  10     1105.29     1029.19     19.43 o 
  -2   6  10       38.81       39.73      9.41 o 
  -1   6  10      291.96      265.59      9.44 o 
   0   6  10     7555.62     7528.44     97.11 o 
   1   6  10      784.50      777.27     21.28 o 
   2   6  10     1971.56     2003.49     36.99 o 
   3   6  10        0.68       -2.45      6.32 o 
   4   6  10       55.83       40.51      7.86 o 
   5   6  10        2.19       -1.83      7.54 o 
   6   6  10     1199.68     1213.26     32.44 o 
   7   6  10        4.09       -5.96     10.63 o 
   8   6  10       12.56        4.85     11.81 o 
   9   6  10      108.36       70.13     24.44 o 
 -14   7  10      611.12      620.39     38.43 o 
 -13   7  10      144.00      136.74     24.12 o 
 -12   7  10        1.54      -17.83     17.83 o 
 -11   7  10       93.93      111.72     12.87 o 
 -10   7  10      540.85      575.07     23.11 o 
  -9   7  10      379.35      367.50     16.18 o 
  -8   7  10      274.48      223.90     12.92 o 
  -7   7  10      282.13      309.03     13.80 o 
  -6   7  10       21.54       12.33      7.44 o 
  -5   7  10      778.61      777.02     20.55 o 
  -4   7  10      221.46      230.47      9.52 o 
  -3   7  10        4.83        4.85      5.34 o 
  -2   7  10      178.35      169.50      8.67 o 
  -1   7  10        2.19        8.85      9.58 o 
   0   7  10     2851.80     2937.02     42.63 o 
   1   7  10        2.19       -6.96      6.96 o 
   2   7  10      295.38      311.40     14.70 o 
   3   7  10     1721.70     1694.22     36.55 o 
   4   7  10      781.31      806.22     19.36 o 
   5   7  10      250.69      235.85     14.83 o 
   6   7  10      283.49      262.34     12.82 o 
   7   7  10        3.34       17.13     11.75 o 
   8   7  10       10.63        7.16     12.75 o 
   9   7  10       89.13      100.60     17.20 o 
 -14   8  10       43.75       84.54     25.19 o 
 -13   8  10        0.02        7.64     14.49 o 
 -12   8  10       39.91       51.45     20.17 o 
 -11   8  10      267.14      227.18     17.67 o 
 -10   8  10     2246.07     2181.37     44.92 o 
  -9   8  10      183.77      164.59     13.00 o 
  -8   8  10      104.11      122.26     11.86 o 
  -7   8  10      142.16      161.41     11.55 o 
  -6   8  10     2513.42     2490.96     38.35 o 
  -5   8  10       69.85       52.54     11.44 o 
  -4   8  10     5322.85     5190.21     77.37 o 
  -3   8  10       48.93       53.26      7.04 o 
  -2   8  10     5563.60     5685.42     75.96 o 
  -1   8  10     1268.69     1316.23     23.37 o 
   0   8  10       34.00       25.23      9.18 o 
   1   8  10       21.75        3.91     18.68 o 
   2   8  10        0.01       -7.55      7.98 o 
   3   8  10     1101.67     1010.26     44.30 o 
   4   8  10        5.99       -8.60      8.60 o 
   5   8  10        8.26        1.80      8.00 o 
   6   8  10       13.06       10.83      9.06 o 
   7   8  10        3.16       -4.03      9.59 o 
   8   8  10      268.66      281.33     18.96 o 
   9   8  10       50.85       22.50     17.03 o 
 -13   9  10       77.88       46.97     16.60 o 
 -12   9  10       95.45      110.42     17.17 o 
 -11   9  10     1496.10     1571.69     56.25 o 
 -10   9  10      906.03      926.15     26.02 o 
  -9   9  10      502.90      479.06     18.33 o 
  -8   9  10      220.43      203.89     13.98 o 
  -7   9  10      858.85      832.52     36.08 o 
  -6   9  10       18.53       15.00      6.46 o 
  -5   9  10      306.24      298.26     11.23 o 
  -4   9  10       14.15       11.07      6.29 o 
  -3   9  10       80.69       76.35      7.78 o 
  -2   9  10     1531.71     1402.15     24.88 o 
  -1   9  10       20.03       10.73      6.25 o 
   0   9  10      137.06      150.87     12.34 o 
   1   9  10      468.07      452.63     17.65 o 
   2   9  10      596.86      638.28     27.65 o 
   3   9  10      562.00      576.96     20.14 o 
   4   9  10       19.99        8.14      9.67 o 
   5   9  10       15.87        2.08      9.94 o 
   6   9  10       14.78       13.45      9.22 o 
   7   9  10        7.47       11.20     10.18 o 
   8   9  10       19.19       -3.14     14.07 o 
   9   9  10      148.64      180.25     32.45 o 
 -13  10  10      221.65      252.22     22.94 o 
 -12  10  10      373.92      373.89     21.44 o 
 -11  10  10     1234.34     1211.86     48.57 o 
 -10  10  10       96.42       93.39     12.98 o 
  -9  10  10       33.19       34.13     10.49 o 
  -8  10  10      171.33      165.83     13.81 o 
  -7  10  10        8.89       10.51      8.69 o 
  -6  10  10       21.55       14.16      7.93 o 
  -5  10  10     4509.09     4307.44     60.74 o 
  -4  10  10      551.32      503.54     19.86 o 
  -3  10  10     1134.28     1198.98     22.90 o 
  -2  10  10      225.81      228.27     13.45 o 
  -1  10  10     3333.75     3240.52     59.71 o 
   0  10  10      519.44      500.63     18.48 o 
   1  10  10      530.94      527.93     40.51 o 
   2  10  10     2624.24     2620.42     52.01 o 
   3  10  10      597.82      559.03     27.11 o 
   4  10  10      126.27       98.21     13.13 o 
   5  10  10        9.24        3.03      9.96 o 
   6  10  10       38.29       30.36     12.11 o 
   7  10  10       76.62       78.65     12.40 o 
   8  10  10        3.62       11.07     12.13 o 
 -12  11  10       26.90       36.33     16.60 o 
 -11  11  10      343.31      340.44     20.11 o 
 -10  11  10       34.30       35.33     18.25 o 
  -9  11  10      262.15      243.18     14.57 o 
  -8  11  10       10.46       10.46      9.51 o 
  -7  11  10      985.40     1015.99     26.56 o 
  -6  11  10      348.37      313.68     14.87 o 
  -5  11  10      413.43      338.99     12.51 o 
  -4  11  10      944.54      832.03     18.71 o 
  -3  11  10      287.29      292.79     11.72 o 
  -2  11  10     2227.04     2173.58     35.06 o 
  -1  11  10     1450.25     1380.74     32.58 o 
   0  11  10       14.72        6.94     19.48 o 
   1  11  10      149.73      149.97     22.42 o 
   2  11  10      202.51      167.59     14.63 o 
   3  11  10      277.45      256.54     15.57 o 
   4  11  10       69.65       87.98     13.45 o 
   5  11  10      726.93      726.38     24.89 o 
   6  11  10       12.04       14.11     12.81 o 
   7  11  10      202.64      233.01     16.46 o 
   8  11  10       61.00       99.05     15.18 o 
 -12  12  10      595.56      607.26     26.94 o 
 -11  12  10        9.01       -7.03     13.87 o 
 -10  12  10        0.03       25.08     19.11 o 
  -9  12  10       81.32       74.97     12.63 o 
  -8  12  10       17.16       26.76     14.04 o 
  -7  12  10       38.65       69.75     11.56 o 
  -6  12  10      153.83      180.96     14.09 o 
  -5  12  10       29.52       14.89      7.58 o 
  -4  12  10       73.03       63.28     12.53 o 
  -3  12  10        0.15       -2.33      6.78 o 
  -2  12  10      341.67      352.55     15.93 o 
  -1  12  10        0.34       -5.42      8.87 o 
   0  12  10       58.18       43.78     11.05 o 
   1  12  10      324.47      337.62     16.29 o 
   2  12  10        2.59       -8.19      9.73 o 
   3  12  10      505.45      568.23     21.71 o 
   4  12  10      714.18      717.02     28.50 o 
   5  12  10       63.59       85.54     14.26 o 
   6  12  10       42.78       37.80     14.24 o 
   7  12  10      336.59      359.82     21.62 o 
 -11  13  10       32.14       29.77     16.06 o 
 -10  13  10       32.43       50.35     15.15 o 
  -9  13  10       87.33       86.04     21.78 o 
  -8  13  10      155.96      158.66     14.94 o 
  -7  13  10        2.25       11.02     10.30 o 
  -6  13  10      154.93      164.95     14.25 o 
  -5  13  10        0.00       -9.05      9.05 o 
  -4  13  10       17.95        2.71      9.09 o 
  -3  13  10      834.95      858.00     19.74 o 
  -2  13  10      207.72      174.86     13.40 o 
  -1  13  10        3.83        4.77      9.27 o 
   0  13  10      184.73      188.88     14.36 o 
   1  13  10       44.05       60.22     21.94 o 
   2  13  10      312.51      267.88     15.88 o 
   3  13  10      103.93      100.99     14.04 o 
   4  13  10       19.58        9.27     11.39 o 
   5  13  10      198.94      210.19     19.27 o 
   6  13  10        0.02      -12.92     12.95 o 
   7  13  10      141.46      102.45     24.28 o 
 -11  14  10        0.51       11.24     16.99 o 
 -10  14  10        0.28      -11.51     14.63 o 
  -9  14  10      279.90      245.29     18.60 o 
  -8  14  10      569.89      552.62     21.26 o 
  -7  14  10      365.02      347.09     17.21 o 
  -6  14  10       16.14       15.63     10.16 o 
  -5  14  10      257.67      238.26     14.68 o 
  -4  14  10       36.13       20.26     13.82 o 
  -3  14  10       40.91       35.45     10.50 o 
  -2  14  10       92.28       95.92     14.62 o 
  -1  14  10       15.99       27.36     10.41 o 
   0  14  10       15.10        4.68     10.11 o 
   1  14  10      637.01      568.61     21.45 o 
   2  14  10        2.49       10.27     11.05 o 
   3  14  10      153.87      185.31     16.70 o 
   4  14  10      243.17      234.12     16.52 o 
   5  14  10      169.90      192.10     18.53 o 
   6  14  10       34.71       51.36     14.89 o 
 -10  15  10       21.74       16.29     16.22 o 
  -9  15  10       56.27       51.80     15.82 o 
  -8  15  10      266.07      281.92     22.02 o 
  -7  15  10      146.00      164.13     15.59 o 
  -6  15  10       77.27       89.65     13.22 o 
  -5  15  10       98.71       98.27     22.15 o 
  -4  15  10        3.12       10.99     10.62 o 
  -3  15  10      799.14      800.53     24.93 o 
  -2  15  10       83.59       68.02     17.08 o 
  -1  15  10       35.52       23.24     11.58 o 
   0  15  10       23.44       33.79     11.65 o 
   1  15  10      235.79      216.74     16.57 o 
   2  15  10      603.95      623.44     23.58 o 
   3  15  10        0.51       -0.82     11.89 o 
   4  15  10        0.59       -7.02     17.40 o 
   5  15  10        6.52        6.82     13.44 o 
  -9  16  10        0.25      -11.58     15.29 o 
  -8  16  10      158.82      240.44     21.66 o 
  -7  16  10       35.99       39.21     11.71 o 
  -6  16  10        1.17        5.54     12.01 o 
  -5  16  10      380.93      400.46     22.42 o 
  -4  16  10      583.17      585.70     30.10 o 
  -3  16  10        6.69       -7.88     11.01 o 
  -2  16  10      353.67      332.21     17.53 o 
  -1  16  10      126.81      148.47     15.46 o 
   0  16  10      157.76      126.05     15.59 o 
   1  16  10        7.84       12.56     18.79 o 
   2  16  10        7.09       16.34     12.48 o 
   3  16  10       14.93       24.36     13.13 o 
   4  16  10       51.51       82.14     18.95 o 
  -8  17  10      174.30      253.10     23.11 o 
  -7  17  10       13.94       -1.93     15.30 o 
  -6  17  10       10.98       12.00     11.52 o 
  -5  17  10       38.93       76.20     14.25 o 
  -4  17  10        2.03      -16.12     16.12 o 
  -3  17  10        4.31      -15.16     15.16 o 
  -2  17  10       88.11       52.18     13.85 o 
  -1  17  10        3.52       -8.83     11.56 o 
   0  17  10        3.22      -12.22     12.22 o 
   1  17  10       64.46       73.05     14.49 o 
   2  17  10      133.21       98.50     27.91 o 
   3  17  10      293.69      375.32     36.51 o 
  -6  18  10      110.46      131.40     19.13 o 
  -5  18  10        3.01        6.12     14.43 o 
  -4  18  10        0.69       -1.21     13.98 o 
  -3  18  10       44.57       51.85     27.49 o 
  -2  18  10       21.46       11.10     15.26 o 
  -1  18  10      271.13      296.05     18.57 o 
   0  18  10       79.29      134.72     24.44 o 
   1  18  10       29.67       28.89     24.34 o 
   2  18  10       65.90       79.30     23.80 o 
  -4  19  10      183.15      189.61     22.36 o 
  -3  19  10       19.40       15.93     14.66 o 
  -2  19  10      232.79      294.31     19.85 o 
  -1  19  10      134.98      148.96     26.85 o 
 -15   0  11      962.81     1093.48     47.61 o 
 -13   0  11       41.78       16.01     17.72 o 
 -11   0  11       30.91       56.57     16.76 o 
  -9   0  11     1830.12     1792.01     54.12 o 
  -7   0  11      551.20      575.67     25.83 o 
  -5   0  11     1579.50     1544.26     45.05 o 
  -3   0  11      125.57      103.65     12.06 o 
  -1   0  11      715.32      671.95     23.80 o 
   1   0  11      133.22      140.50      9.47 o 
   3   0  11     1984.63     1992.51     31.90 o 
   5   0  11      204.57      227.21     14.10 o 
   7   0  11       27.24       22.42     18.36 o 
   9   0  11       36.73       18.04     22.42 o 
 -14   1  11      157.40      163.21     18.47 o 
 -13   1  11      380.44      371.82     19.40 o 
 -12   1  11        4.50        3.09     13.24 o 
 -11   1  11      187.51      181.06     14.78 o 
 -10   1  11      106.32       83.88     12.12 o 
  -9   1  11       25.30       15.30     12.38 o 
  -8   1  11     1193.62     1164.71     28.19 o 
  -7   1  11      534.13      457.07     16.11 o 
  -6   1  11       58.52       38.26      8.18 o 
  -5   1  11       15.19        5.28      6.23 o 
  -4   1  11      378.06      402.90     13.92 o 
  -3   1  11       94.42       84.62      8.33 o 
  -2   1  11      259.28      237.93      8.78 o 
  -1   1  11       51.91       23.84      6.91 o 
   0   1  11       15.40       11.31      4.99 o 
   1   1  11     1293.56     1276.00     19.47 o 
   2   1  11      705.81      664.37     11.49 o 
   3   1  11       17.51       10.99      4.63 o 
   4   1  11        0.20       -5.10      5.10 o 
   5   1  11      435.96      448.55     13.65 o 
   6   1  11       80.54       89.43     12.65 o 
   7   1  11       85.82       63.92     14.04 o 
   8   1  11        0.31       -2.35     13.62 o 
   9   1  11      121.47      131.62     21.72 o 
 -15   2  11       97.40       43.34     24.66 o 
 -14   2  11      521.08      580.54     24.78 o 
 -13   2  11       57.59       39.98     13.39 o 
 -12   2  11      183.82      203.37     24.87 o 
 -11   2  11       61.89       54.43     11.99 o 
 -10   2  11      629.05      591.21     20.70 o 
  -9   2  11      488.02      462.05     17.96 o 
  -8   2  11     2108.81     2097.75     42.19 o 
  -7   2  11        0.04       -5.00      7.24 o 
  -6   2  11      295.81      266.05     12.81 o 
  -5   2  11      536.11      529.46     16.45 o 
  -4   2  11      452.03      391.90     13.96 o 
  -3   2  11     3276.76     3146.40     44.78 o 
  -2   2  11     1272.07     1208.26     21.29 o 
  -1   2  11     2556.19     2500.36     80.80 o 
   0   2  11      284.13      291.74      9.50 o 
   1   2  11        6.40       -1.56      4.23 o 
   2   2  11       86.17       67.92      8.36 o 
   3   2  11      327.86      323.71     12.60 o 
   4   2  11      337.97      318.08     10.17 o 
   5   2  11      341.96      297.23     12.77 o 
   6   2  11       45.49       35.74     14.02 o 
   7   2  11       42.71       41.48     10.07 o 
   8   2  11       35.75       31.23     15.13 o 
   9   2  11       22.15       14.78     15.91 o 
 -14   3  11        9.01      -21.24     21.24 o 
 -13   3  11       48.97       47.98     14.02 o 
 -12   3  11        9.32       27.62     12.63 o 
 -11   3  11     1051.65     1117.38     29.80 o 
 -10   3  11       23.11        9.77     16.39 o 
  -9   3  11       89.00       86.65     11.17 o 
  -8   3  11     1260.83     1192.67     28.86 o 
  -7   3  11     1074.44     1071.60     37.47 o 
  -6   3  11      251.47      220.04     11.85 o 
  -5   3  11       30.04       16.92      7.28 o 
  -4   3  11     3757.97     3733.74     63.02 o 
  -3   3  11      182.34      215.97     12.37 o 
  -2   3  11       39.88       42.05      5.95 o 
  -1   3  11      160.64      157.53      7.98 o 
   0   3  11     2781.83     2710.90     39.34 o 
   1   3  11       90.98       78.57      6.86 o 
   2   3  11      126.37       91.94     21.85 o 
   3   3  11      286.95      300.04     11.97 o 
   4   3  11       72.23       52.73     13.91 o 
   6   3  11       27.88       20.53     10.96 o 
   7   3  11      270.90      257.67     16.32 o 
   8   3  11        0.45       10.18     22.84 o 
   9   3  11      169.73      191.00     21.06 o 
 -14   4  11      861.64      989.51     45.69 o 
 -13   4  11       54.64       38.68     14.02 o 
 -12   4  11      156.82      149.71     16.09 o 
 -11   4  11      118.72      110.25     13.76 o 
 -10   4  11      482.57      536.16     19.80 o 
  -9   4  11      543.78      525.82     27.75 o 
  -8   4  11      491.58      401.14     16.00 o 
  -7   4  11      168.82      144.77     11.56 o 
  -6   4  11        9.19        4.04      7.26 o 
  -5   4  11     1967.94     1863.36     36.41 o 
  -4   4  11       83.21       88.34      7.69 o 
  -3   4  11     5526.62     5539.82     73.86 o 
  -2   4  11      209.68      175.29      8.43 o 
  -1   4  11      509.56      523.38     12.92 o 
   0   4  11       65.52       40.42      6.25 o 
   1   4  11       44.14       40.10      5.98 o 
   2   4  11        0.08       -0.58      6.78 o 
   3   4  11      189.77      169.41     11.87 o 
   4   4  11      128.15      135.12      9.48 o 
   5   4  11       32.57       21.38     13.95 o 
   6   4  11      319.93      320.27     17.20 o 
   7   4  11       42.18       52.37     13.72 o 
   8   4  11      288.62      287.35     28.18 o 
   9   4  11       64.22       93.83     25.73 o 
 -14   5  11       19.86       -2.88     22.20 o 
 -13   5  11      190.83      234.94     28.29 o 
 -12   5  11       80.33       85.50     21.46 o 
 -11   5  11       38.59       33.59     10.66 o 
 -10   5  11       55.49       35.36     10.64 o 
  -9   5  11      441.37      389.13     19.32 o 
  -8   5  11     1758.63     1647.30     47.45 o 
  -7   5  11      689.56      687.62     20.01 o 
  -6   5  11     1994.10     1907.67     37.94 o 
  -5   5  11      187.55      151.90      8.40 o 
  -4   5  11     3160.07     3128.47     45.37 o 
  -3   5  11      577.02      621.38     14.70 o 
  -2   5  11     4589.23     4627.50     62.96 o 
  -1   5  11      645.22      644.11     17.00 o 
   0   5  11       21.25       14.95      5.72 o 
   1   5  11       48.21       35.63      8.37 o 
   2   5  11      516.85      562.59     18.63 o 
   3   5  11       57.35       42.78     10.76 o 
   4   5  11      480.03      435.12     17.70 o 
   5   5  11       56.35       36.94     14.57 o 
   6   5  11      352.00      340.53     17.74 o 
   7   5  11      317.38      335.86     18.29 o 
   8   5  11        0.11       -9.40     12.10 o 
   9   5  11        1.11      -22.10     22.10 o 
 -14   6  11      177.44      209.22     30.53 o 
 -13   6  11        0.05       -0.85     19.32 o 
 -12   6  11        4.46        7.01     11.69 o 
 -11   6  11        1.02       -0.94     10.17 o 
 -10   6  11      967.93      994.17     26.97 o 
  -9   6  11      725.58      678.96     21.45 o 
  -8   6  11        2.63       -7.21      7.93 o 
  -7   6  11        1.14       -3.04      7.70 o 
  -6   6  11     3151.16     3050.43     54.97 o 
  -5   6  11     1220.39     1168.63     22.00 o 
  -4   6  11      398.79      398.16     12.93 o 
  -3   6  11      599.76      611.89     14.83 o 
  -2   6  11      155.45      169.33      9.03 o 
  -1   6  11      140.53      133.52      8.68 o 
   0   6  11       55.87       44.88      7.06 o 
   1   6  11      327.26      311.01     18.36 o 
   2   6  11      109.29      137.22     12.30 o 
   3   6  11      353.35      372.96     13.04 o 
   4   6  11      202.45      210.21     11.16 o 
   5   6  11      427.31      403.98     17.43 o 
   6   6  11      422.39      453.69     37.79 o 
   7   6  11       46.78       47.13     12.52 o 
   8   6  11       49.09       52.56     20.39 o 
   9   6  11       75.09       33.62     25.30 o 
 -14   7  11      175.27      252.13     31.49 o 
 -13   7  11       14.94       35.65     21.46 o 
 -12   7  11      382.31      374.89     18.66 o 
 -11   7  11       88.15       89.18     17.67 o 
 -10   7  11       17.39        7.01     24.98 o 
  -9   7  11      354.01      384.54     16.46 o 
  -8   7  11        0.98       -2.65      8.23 o 
  -7   7  11      497.52      448.49     16.76 o 
  -6   7  11      994.72     1020.16     20.61 o 
  -5   7  11        4.39       -5.24      5.80 o 
  -4   7  11     2871.41     2690.02     40.59 o 
  -3   7  11     2106.73     2187.99     34.43 o 
  -2   7  11      150.25      163.22      9.30 o 
  -1   7  11      404.52      408.13     12.21 o 
   0   7  11     8198.77     8606.91    157.39 o 
   1   7  11      985.11     1052.28     26.79 o 
   2   7  11     2328.90     2344.99     46.78 o 
   3   7  11      346.02      318.23     15.62 o 
   4   7  11        6.85        3.12      7.78 o 
   5   7  11       84.42       68.38     24.67 o 
   6   7  11        7.37       16.97      9.25 o 
   7   7  11        4.38      -11.27     11.27 o 
   8   7  11      103.10       82.68     16.02 o 
   9   7  11       47.79       58.92     26.90 o 
 -13   8  11        0.58       -0.50     14.74 o 
 -12   8  11      123.69      126.17     24.44 o 
 -11   8  11        9.36        5.16     16.12 o 
 -10   8  11      972.05      976.13     27.04 o 
  -9   8  11        1.85       -5.56      9.18 o 
  -8   8  11       52.80       40.00     10.29 o 
  -7   8  11      203.54      186.59     12.81 o 
  -6   8  11      364.50      344.99     12.19 o 
  -5   8  11       78.66       81.38      8.42 o 
  -4   8  11      441.27      404.19     13.90 o 
  -3   8  11     1197.29     1215.30     22.94 o 
  -2   8  11     3174.24     3207.25     47.03 o 
  -1   8  11     3042.85     2943.94     43.73 o 
   0   8  11       14.28       15.02      8.60 o 
   1   8  11     2118.80     2155.57     44.15 o 
   2   8  11     1186.82     1192.27     29.72 o 
   3   8  11      906.36      837.23     27.11 o 
   4   8  11      226.62      225.82     15.10 o 
   5   8  11       59.50       45.93     14.03 o 
   6   8  11      309.50      276.05     14.18 o 
   7   8  11      260.70      286.75     18.71 o 
   8   8  11       61.15       64.50     15.95 o 
 -13   9  11       62.39       28.38     16.74 o 
 -12   9  11      157.63      238.68     29.14 o 
 -11   9  11       47.46       57.93     12.80 o 
 -10   9  11      108.88      120.75     13.69 o 
  -9   9  11      488.89      479.12     18.71 o 
  -8   9  11     2724.25     2772.06     53.21 o 
  -7   9  11        0.02        4.97      8.87 o 
  -6   9  11      295.06      300.02     11.54 o 
  -5   9  11      127.67      161.59     13.34 o 
  -4   9  11      771.37      774.17     17.94 o 
  -3   9  11      457.17      394.70     16.11 o 
  -2   9  11      636.72      647.05     18.94 o 
  -1   9  11      208.00      180.06     13.31 o 
   0   9  11      300.46      309.72     19.11 o 
   1   9  11      372.95      379.11     17.05 o 
   2   9  11       67.65       84.71     23.80 o 
   3   9  11      182.17      174.05     22.95 o 
   4   9  11      372.50      384.05     17.96 o 
   5   9  11      318.91      302.33     40.78 o 
   6   9  11      369.85      366.48     15.74 o 
   7   9  11       34.41       32.93     11.77 o 
   8   9  11      303.08      318.94     21.05 o 
 -13  10  11        0.69      -16.32     16.32 o 
 -12  10  11        2.00       13.88     21.56 o 
 -11  10  11        8.95        7.47     18.89 o 
 -10  10  11      262.53      281.98     16.44 o 
  -9  10  11       58.63       56.64     11.56 o 
  -8  10  11        1.78       -5.24      9.03 o 
  -7  10  11     1338.47     1342.64     31.45 o 
  -6  10  11      977.66      992.64     21.12 o 
  -5  10  11     2477.15     2594.54     49.43 o 
  -4  10  11      312.96      302.01     11.98 o 
  -3  10  11        5.62       -1.95      6.58 o 
  -2  10  11     3867.15     3913.10     56.32 o 
  -1  10  11        0.01       17.61      9.26 o 
   0  10  11        0.14        1.13      8.82 o 
   1  10  11      111.42      122.58     12.71 o 
   2  10  11     2446.79     2452.06     68.90 o 
   3  10  11       50.92       63.10     20.60 o 
   4  10  11        4.62        1.65     10.74 o 
   5  10  11      156.64      193.60     25.99 o 
   6  10  11       25.02       38.38     13.28 o 
   7  10  11       11.16       12.76     14.22 o 
 -12  11  11      422.65      454.47     28.45 o 
 -11  11  11      100.79      118.49     23.48 o 
 -10  11  11        7.71       16.83     11.59 o 
  -9  11  11       36.25       64.78     14.57 o 
  -8  11  11      535.28      519.54     27.70 o 
  -7  11  11       52.20       77.13     11.52 o 
  -6  11  11      398.22      444.52     17.47 o 
  -5  11  11       34.38       26.80      7.38 o 
  -4  11  11      276.81      290.82     12.01 o 
  -3  11  11       55.26       64.15     14.09 o 
  -2  11  11      644.06      639.60     20.87 o 
  -1  11  11      509.43      466.49     18.35 o 
   0  11  11      898.22      928.30     26.13 o 
   1  11  11      351.90      369.54     16.92 o 
   2  11  11      183.81      206.56     16.02 o 
   3  11  11       81.82       65.82     12.57 o 
   4  11  11      174.23      203.38     17.02 o 
   5  11  11       12.94       15.04     12.28 o 
   6  11  11      530.78      552.66     24.02 o 
   7  11  11        0.17        2.25     14.27 o 
 -12  12  11        0.61      -15.88     16.35 o 
 -11  12  11      354.81      380.22     29.89 o 
 -10  12  11      531.83      557.52     33.62 o 
  -9  12  11      300.30      297.48     16.67 o 
  -8  12  11        0.09      -10.33     10.33 o 
  -7  12  11      249.66      234.32     14.90 o 
  -6  12  11     2598.91     2685.16     69.01 o 
  -5  12  11       55.96       59.69      8.77 o 
  -4  12  11       50.54       64.16      8.96 o 
  -3  12  11      679.26      652.03     20.75 o 
  -2  12  11     1595.82     1592.74     36.48 o 
  -1  12  11       91.40       86.55     11.80 o 
   0  12  11       11.64       -1.64      9.28 o 
   1  12  11       10.37       10.25     10.27 o 
   2  12  11      492.26      509.80     20.64 o 
   3  12  11      336.49      326.34     17.50 o 
   4  12  11        3.24        4.93     11.87 o 
   5  12  11        0.16       -6.77     11.80 o 
   6  12  11      492.12      528.43     34.26 o 
 -11  13  11        5.69       -7.80     15.20 o 
 -10  13  11      544.29      547.49     34.26 o 
  -9  13  11      897.49      879.10     34.32 o 
  -8  13  11       50.95       78.30     16.33 o 
  -7  13  11      209.23      218.92     15.00 o 
  -6  13  11        2.28       -0.05      9.92 o 
  -5  13  11      209.16      208.57     14.57 o 
  -4  13  11       57.84       49.95      8.78 o 
  -3  13  11      368.67      378.85     20.23 o 
  -2  13  11      621.04      662.90     22.41 o 
  -1  13  11      176.38      153.37     14.75 o 
   0  13  11      401.58      422.80     18.41 o 
   1  13  11        2.33        4.85     10.41 o 
   2  13  11        8.96        7.81     10.94 o 
   3  13  11      579.48      559.25     22.60 o 
   4  13  11      122.23      173.10     17.20 o 
   5  13  11        6.36        3.91     12.60 o 
   6  13  11        9.65       35.46     14.92 o 
 -10  14  11      443.22      448.99     23.60 o 
  -9  14  11        5.81       16.12     19.75 o 
  -8  14  11        6.99      -11.38     11.38 o 
  -7  14  11      361.29      357.35     17.70 o 
  -6  14  11      605.79      668.89     22.58 o 
  -5  14  11      197.10      194.03     13.96 o 
  -4  14  11       95.86       94.12     10.21 o 
  -3  14  11        4.76        4.69     10.62 o 
  -2  14  11      770.44      827.95     25.75 o 
  -1  14  11       26.04       23.98     11.27 o 
   0  14  11        1.54        6.10     10.93 o 
   1  14  11       76.41       80.68     13.98 o 
   2  14  11      210.63      238.98     16.27 o 
   3  14  11       69.62       79.32     14.47 o 
   4  14  11      264.31      272.56     18.21 o 
   5  14  11       34.82       49.37     14.45 o 
 -10  15  11       44.26       46.43     25.83 o 
  -9  15  11      123.95      156.10     19.52 o 
  -8  15  11      440.14      430.56     37.79 o 
  -7  15  11      435.71      431.54     20.81 o 
  -6  15  11        1.80        8.55     11.43 o 
  -5  15  11      900.27      926.53     35.23 o 
  -4  15  11      249.24      270.38     22.74 o 
  -3  15  11       23.76       27.89     11.26 o 
  -2  15  11       29.20       26.70     26.15 o 
  -1  15  11      806.78      789.88     25.98 o 
   0  15  11      329.74      373.59     18.94 o 
   1  15  11      114.00      153.87     16.15 o 
   2  15  11       16.50       33.21     12.92 o 
   3  15  11        2.02       -2.23     16.81 o 
   4  15  11       37.83       33.25     19.21 o 
  -9  16  11        7.80        3.20     24.23 o 
  -8  16  11       14.13        4.30     15.08 o 
  -7  16  11       86.99      105.32     15.23 o 
  -6  16  11      328.98      332.77     19.53 o 
  -5  16  11        2.38        5.09     11.85 o 
  -4  16  11      373.02      381.71     26.26 o 
  -3  16  11       55.02       70.67     13.38 o 
  -2  16  11      268.66      268.66     17.69 o 
  -1  16  11      433.26      461.84     20.84 o 
   0  16  11        3.21        4.58     12.11 o 
   1  16  11        2.13       -9.36     12.65 o 
   2  16  11      114.17      131.16     16.83 o 
   3  16  11      221.38      271.95     21.53 o 
  -7  17  11      146.45      207.06     16.22 o 
  -6  17  11        1.16       -5.82     13.12 o 
  -5  17  11      481.21      461.99     28.82 o 
  -4  17  11      144.02      167.80     23.38 o 
  -3  17  11      203.55      210.60     24.66 o 
  -2  17  11      108.91       81.72     22.20 o 
  -1  17  11       87.98       72.18     14.80 o 
   0  17  11       26.84       24.75     13.47 o 
   1  17  11      167.95      186.18     18.66 o 
   2  17  11        6.04        5.56     13.89 o 
  -5  18  11       23.21       18.47     14.59 o 
  -4  18  11       15.85       -6.30     19.85 o 
  -3  18  11      331.85      305.93     25.30 o 
  -2  18  11       12.17        8.23     14.08 o 
  -1  18  11       61.74       82.37     15.55 o 
   0  18  11       11.30        3.46     21.83 o 
 -14   0  12      903.58      833.67     40.03 o 
 -12   0  12       38.19       26.15     17.19 o 
 -10   0  12     1591.82     1747.07     54.65 o 
  -8   0  12       41.56       20.49     12.81 o 
  -6   0  12      832.02      859.28     32.24 o 
  -2   0  12     1079.67     1116.86     34.58 o 
   0   0  12       18.28       -2.77     11.21 o 
   2   0  12      549.72      538.11     14.15 o 
   4   0  12      205.50      203.52     13.92 o 
   6   0  12      280.51      291.69     31.44 o 
   8   0  12      306.04      267.18     27.01 o 
 -14   1  12        1.59      -14.68     14.68 o 
 -13   1  12       21.61        8.87     12.86 o 
 -12   1  12      143.58      135.31     15.46 o 
 -11   1  12     1497.29     1542.47     39.66 o 
 -10   1  12       23.28       14.87     12.44 o 
  -9   1  12      105.45       88.03     11.54 o 
  -8   1  12        0.08       -6.67     12.01 o 
  -7   1  12        5.13       -0.66      8.75 o 
  -6   1  12     1620.82     1579.42     40.40 o 
  -5   1  12      203.08      195.87     16.65 o 
  -4   1  12     1455.88     1408.44     29.78 o 
  -3   1  12     1075.84     1107.78     34.91 o 
  -2   1  12      431.04      423.48     14.30 o 
  -1   1  12       25.39        9.65      5.32 o 
   0   1  12     3113.84     3124.77     44.85 o 
   1   1  12      271.89      257.44      9.89 o 
   2   1  12      664.55      613.40     12.81 o 
   3   1  12      513.78      563.71     13.06 o 
   4   1  12      725.38      755.32     16.44 o 
   5   1  12       59.34       52.65     13.00 o 
   6   1  12      106.52      130.97     27.67 o 
   7   1  12       23.96       27.35     13.80 o 
   8   1  12       89.90       91.37     17.64 o 
   9   1  12       42.92       48.89     18.85 o 
 -14   2  12      275.56      338.48     21.40 o 
 -13   2  12        2.26       -5.00     12.92 o 
 -12   2  12      310.86      293.05     24.28 o 
 -11   2  12        9.14       13.56     10.93 o 
 -10   2  12      479.19      497.12     19.51 o 
  -9   2  12      110.93       84.70     11.58 o 
  -8   2  12     3131.84     3214.53     59.10 o 
  -7   2  12     1583.85     1651.24     35.25 o 
  -6   2  12     3451.05     3429.77     86.14 o 
  -5   2  12       54.90       57.59      9.09 o 
  -4   2  12      264.29      272.60     12.83 o 
  -3   2  12     1212.89     1174.86     25.85 o 
  -2   2  12     1508.06     1431.48     24.60 o 
  -1   2  12      613.67      566.91     17.67 o 
   0   2  12      481.54      515.90     13.23 o 
   1   2  12     1843.12     1815.46    116.40 o 
   2   2  12      274.67      273.35     13.21 o 
   3   2  12      222.18      198.76     10.17 o 
   4   2  12       82.71       77.54     11.61 o 
   5   2  12      157.33       67.57     16.01 o 
   6   2  12      160.10      171.49     12.70 o 
   7   2  12       70.92       47.84     14.53 o 
   8   2  12      225.36      251.59     56.68 o 
   9   2  12       18.84       21.60     17.60 o 
 -14   3  12        7.80       17.56     15.66 o 
 -13   3  12       73.98       61.01     25.24 o 
 -12   3  12       48.17       34.91     13.44 o 
 -11   3  12      116.83      125.96     14.60 o 
 -10   3  12      279.21      272.59     15.87 o 
  -9   3  12     1946.40     1926.59     49.37 o 
  -8   3  12     1350.60     1281.99     43.66 o 
  -7   3  12       17.25       17.58      8.44 o 
  -6   3  12      741.40      787.46     25.78 o 
  -5   3  12     1541.12     1502.02     31.81 o 
  -4   3  12     4448.96     4444.56     73.97 o 
  -3   3  12      262.89      278.20     10.32 o 
  -2   3  12       97.06       86.20     11.23 o 
  -1   3  12      795.47      779.00     16.54 o 
   0   3  12     1129.17     1117.77     33.40 o 
   1   3  12      999.01     1025.65     19.65 o 
   2   3  12      305.66      157.34     14.94 o 
   3   3  12      212.01      187.95     13.18 o 
   4   3  12       21.46       30.69      7.70 o 
   5   3  12      578.27      653.42     22.40 o 
   6   3  12       88.09      118.08     28.82 o 
   7   3  12      316.66      337.02     18.74 o 
   8   3  12      282.00      353.75     31.28 o 
   9   3  12       16.07       31.38     24.98 o 
 -14   4  12      793.78      786.70     42.16 o 
 -13   4  12       36.11       24.32     14.26 o 
 -12   4  12      154.84      188.81     39.92 o 
 -11   4  12      150.33      186.27     22.74 o 
 -10   4  12      930.28      914.68     38.32 o 
  -9   4  12      119.63      142.43     13.33 o 
  -8   4  12       32.39       37.22     10.07 o 
  -7   4  12       63.88       51.41      9.77 o 
  -6   4  12      972.09      919.48     23.46 o 
  -5   4  12       75.14       49.51      9.50 o 
  -4   4  12      165.18      161.16      9.10 o 
  -3   4  12       48.09       37.77      6.57 o 
  -2   4  12     1939.86     1882.69     30.42 o 
  -1   4  12      269.38      244.67     12.08 o 
   0   4  12       98.50       80.11      7.37 o 
   1   4  12       98.03       94.89     10.53 o 
   2   4  12     2899.73     2837.37     64.21 o 
   3   4  12      460.12      166.84     16.33 o 
   4   4  12        1.29        3.76      8.64 o 
   5   4  12      300.00      280.11     16.28 o 
   6   4  12      118.68      112.79     43.92 o 
   7   4  12       10.22        4.09     21.35 o 
   8   4  12        8.53       17.40     22.74 o 
 -14   5  12       34.50       27.01     23.27 o 
 -13   5  12     1515.09     1544.90     38.59 o 
 -12   5  12      487.71      497.25     20.97 o 
 -11   5  12        3.30       14.72     14.68 o 
 -10   5  12        4.37       -3.34     10.16 o 
  -9   5  12       83.92       95.16     12.59 o 
  -8   5  12     2143.75     2035.23     41.66 o 
  -7   5  12      224.20      231.02     13.19 o 
  -6   5  12        0.05        4.17      9.07 o 
  -5   5  12      216.63      206.07     10.03 o 
  -4   5  12       29.10       11.38      6.34 o 
  -3   5  12     1591.27     1586.90     30.76 o 
  -2   5  12      233.67      201.62      9.37 o 
  -1   5  12      426.63      361.43     11.74 o 
   0   5  12      298.34      265.35     10.12 o 
   1   5  12       27.06       26.61     11.74 o 
   2   5  12      104.07      114.88     13.93 o 
   3   5  12       61.25       34.17      9.58 o 
   4   5  12      745.58      379.69     22.10 o 
   5   5  12       24.34       29.99     14.30 o 
   6   5  12      638.47      324.29     26.90 o 
   7   5  12       91.80      132.57     31.22 o 
   8   5  12        2.00      -18.68     21.78 o 
 -14   6  12        8.38        6.62     22.84 o 
 -13   6  12       84.26       96.40     15.67 o 
 -12   6  12      145.06      172.18     17.29 o 
 -11   6  12        0.23      -10.52     10.52 o 
 -10   6  12        0.75        7.28     19.96 o 
  -9   6  12      855.09      804.32     23.79 o 
  -8   6  12      193.09      181.50     18.09 o 
  -7   6  12        1.61       -5.52      7.98 o 
  -6   6  12     2477.10     2436.57     47.39 o 
  -5   6  12     1226.08     1148.79     22.42 o 
  -4   6  12      289.14      290.72     11.23 o 
  -3   6  12      252.89      213.87     13.68 o 
  -2   6  12      540.96      550.45     14.48 o 
  -1   6  12      348.52      328.79     11.35 o 
   0   6  12       17.64       11.88      8.32 o 
   1   6  12       44.36       38.91     18.25 o 
   2   6  12     1045.67     1009.57     26.65 o 
   3   6  12       15.19        2.11      8.96 o 
   4   6  12        0.96       -8.89      8.89 o 
   5   6  12       31.23       14.97     10.08 o 
   6   6  12      569.90      509.49     29.25 o 
   7   6  12      151.13      191.18     23.80 o 
   8   6  12        3.40      -10.35     16.65 o 
 -13   7  12       97.50      121.79     24.66 o 
 -12   7  12      773.07      810.81     26.25 o 
 -11   7  12      293.80      290.07     16.43 o 
 -10   7  12      323.53      331.56     16.84 o 
  -9   7  12      282.22      287.44     14.95 o 
  -8   7  12        6.42       10.23      9.07 o 
  -7   7  12       34.32       17.53      9.37 o 
  -6   7  12       15.96        2.71      6.57 o 
  -5   7  12      171.50      163.58      9.63 o 
  -4   7  12      782.07      804.30     18.04 o 
  -3   7  12      329.65      293.80     11.39 o 
  -2   7  12       12.38       -4.01      6.30 o 
  -1   7  12      132.79      118.48     10.69 o 
   0   7  12      110.25      143.56     17.56 o 
   1   7  12      107.52      117.70     17.56 o 
   2   7  12      115.48      128.99     12.83 o 
   3   7  12      136.99      132.57     13.49 o 
   4   7  12      221.62      232.71     14.90 o 
   5   7  12       25.16        9.89     18.84 o 
   6   7  12       35.32       32.88     16.65 o 
   7   7  12       30.67       37.57     18.68 o 
   8   7  12       54.54       50.81     19.96 o 
 -13   8  12      102.89      131.83     25.83 o 
 -12   8  12       66.94       96.65     14.87 o 
 -11   8  12      191.44      209.61     16.79 o 
 -10   8  12      411.04      410.78     18.22 o 
  -9   8  12      141.61      147.66     14.24 o 
  -8   8  12     1374.03     1365.31     32.40 o 
  -7   8  12      337.23      322.92     15.32 o 
  -6   8  12        2.57       -6.24      6.24 o 
  -5   8  12       20.69       11.70      6.92 o 
  -4   8  12      542.28      496.80     14.26 o 
  -3   8  12        8.86       -0.99      6.72 o 
  -2   8  12      322.33      316.56     12.13 o 
  -1   8  12     1044.83     1117.55     28.13 o 
   0   8  12     1733.29     1646.58     36.50 o 
   1   8  12       32.62       19.80      9.98 o 
   2   8  12      404.37      386.86     30.85 o 
   3   8  12       13.33       -9.40      9.41 o 
   4   8  12       22.97        5.86     26.31 o 
   5   8  12      287.99      260.85     23.27 o 
   6   8  12      384.44      400.52     19.38 o 
   7   8  12       51.75       26.90     18.04 o 
   8   8  12        0.53      -12.28     18.79 o 
 -13   9  12       81.43       71.73     23.48 o 
 -12   9  12      429.89      447.79     31.81 o 
 -11   9  12      108.91      122.74     19.59 o 
 -10   9  12       38.11       22.36     19.21 o 
  -9   9  12       81.90       99.08     16.65 o 
  -8   9  12        1.32       -6.24      9.65 o 
  -7   9  12      127.33      142.42     13.31 o 
  -6   9  12        8.88        0.49      7.05 o 
  -5   9  12        0.20        3.82      7.10 o 
  -4   9  12      624.75      619.70     16.30 o 
  -3   9  12     1495.37     1457.39     26.75 o 
  -2   9  12      285.14      240.55     11.42 o 
  -1   9  12      846.44      811.05     23.72 o 
   0   9  12      256.47      282.02     15.14 o 
   1   9  12        8.27       -2.91      9.40 o 
   2   9  12       30.75       22.69     10.45 o 
   3   9  12       78.23       74.19     12.19 o 
   4   9  12        0.24       -8.41      9.94 o 
   5   9  12        8.61       24.08     12.62 o 
   6   9  12       33.47       13.76     13.19 o 
   7   9  12        4.09      -16.22     17.72 o 
 -12  10  12       57.90       78.99     24.44 o 
 -11  10  12      134.71      186.13     35.12 o 
 -10  10  12       32.33       44.55     16.01 o 
  -9  10  12      521.45      524.30     20.28 o 
  -8  10  12      265.67      214.32     14.50 o 
  -7  10  12       84.95       90.17     12.17 o 
  -6  10  12      397.33      381.95     13.37 o 
  -5  10  12      353.11      335.49     12.83 o 
  -4  10  12      837.47      838.45     19.48 o 
  -3  10  12        5.35        2.01      7.57 o 
  -2  10  12      584.06      565.42     19.82 o 
  -1  10  12        7.77       -1.19      9.13 o 
   0  10  12      318.14      318.43     16.05 o 
   1  10  12       94.42      132.45     13.93 o 
   2  10  12      178.66      204.96     14.79 o 
   3  10  12        3.46        1.65     10.82 o 
   4  10  12       30.19       34.49     12.45 o 
   5  10  12       12.58        7.47     14.25 o 
   6  10  12      116.57      168.75     17.86 o 
   7  10  12        3.97       33.73     19.43 o 
 -12  11  12        1.09       -9.93     21.56 o 
 -11  11  12      300.88      306.03     28.61 o 
 -10  11  12       68.92       98.80     14.27 o 
  -9  11  12       46.42       43.94     12.10 o 
  -8  11  12     1818.00     1796.89     55.45 o 
  -7  11  12       20.24       10.53     10.36 o 
  -6  11  12      126.55      135.78     13.56 o 
  -5  11  12      914.69      825.30     19.56 o 
  -4  11  12      237.11      252.42     11.74 o 
  -3  11  12      248.55      209.85     11.35 o 
  -2  11  12        0.31       -1.22      9.12 o 
  -1  11  12       50.05       41.46     10.45 o 
   0  11  12        9.76        2.18      9.89 o 
   1  11  12      110.89      144.62     14.67 o 
   2  11  12       81.14       84.27     12.92 o 
   3  11  12      203.80      218.23     15.58 o 
   4  11  12      108.04      108.49     15.32 o 
   5  11  12       10.84        3.91     12.81 o 
   6  11  12      132.34      162.15     17.96 o 
 -11  12  12      280.95      270.06     28.50 o 
 -10  12  12       52.96       44.04     13.39 o 
  -9  12  12        5.76       -6.61     12.06 o 
  -8  12  12        0.49      -10.85     10.85 o 
  -7  12  12      510.16      501.99     19.85 o 
  -6  12  12        1.63       -5.09      9.94 o 
  -5  12  12       79.19       52.22     14.84 o 
  -4  12  12       50.49       38.24      9.20 o 
  -3  12  12       19.35       21.14      9.96 o 
  -2  12  12       25.86       15.50      9.89 o 
  -1  12  12        8.05       -4.47     10.23 o 
   0  12  12       40.68       43.27     11.13 o 
   1  12  12      340.17      304.85     17.20 o 
   2  12  12      134.36      181.00     16.49 o 
   3  12  12       69.95       68.61     18.73 o 
   4  12  12       11.88        7.47     18.36 o 
   5  12  12      430.96      404.87     38.96 o 
   6  12  12       42.69       42.41     15.68 o 
 -11  13  12        0.03      -20.17     20.17 o 
 -10  13  12      208.32      248.71     29.89 o 
  -9  13  12      336.13      338.43     18.45 o 
  -8  13  12       39.98       33.59     19.48 o 
  -7  13  12      244.92      282.49     16.41 o 
  -6  13  12      103.44      162.37     15.00 o 
  -5  13  12      361.53      364.16     17.18 o 
  -4  13  12       84.69      108.65     13.10 o 
  -3  13  12      151.68      161.03     14.75 o 
  -2  13  12       44.95       47.22     17.45 o 
  -1  13  12        1.52       -4.50      9.99 o 
   0  13  12        7.45       -5.87     17.19 o 
   1  13  12      562.71      626.81     23.07 o 
   2  13  12       56.11       59.38     13.02 o 
   3  13  12       24.34        9.97     12.73 o 
   4  13  12       60.54       55.88     14.43 o 
   5  13  12        2.87       -3.74     13.45 o 
 -10  14  12       17.42       65.43     23.70 o 
  -9  14  12       44.20       84.43     15.23 o 
  -8  14  12      403.20      383.69     19.27 o 
  -7  14  12       65.42       63.60     18.25 o 
  -6  14  12      120.05      156.03     18.41 o 
  -5  14  12      253.62      238.78     15.74 o 
  -4  14  12       47.32       41.07     11.88 o 
  -3  14  12       66.57       44.06     12.10 o 
  -2  14  12       76.16       67.53     12.96 o 
  -1  14  12       75.56      108.84     14.38 o 
   0  14  12       30.96       35.42     12.15 o 
   1  14  12       48.99       47.30     12.94 o 
   2  14  12       26.11       18.80     12.59 o 
   3  14  12       89.66      121.16     16.65 o 
   4  14  12       37.64       47.87     14.81 o 
  -9  15  12        7.89      -14.52     21.03 o 
  -8  15  12      349.37      379.82     19.97 o 
  -7  15  12      106.52       93.85     14.92 o 
  -6  15  12      119.21      160.39     16.19 o 
  -5  15  12        0.28       -4.16     15.26 o 
  -4  15  12       34.17       11.54     12.70 o 
  -3  15  12       48.07       40.52     27.27 o 
  -2  15  12      308.01      306.80     18.03 o 
  -1  15  12       22.73       12.96     12.55 o 
   0  15  12      148.72      184.83     18.36 o 
   1  15  12        5.51       -7.54     11.92 o 
   2  15  12        0.03       -2.61     14.04 o 
   3  15  12      117.74      192.39     19.24 o 
  -8  16  12       39.70       36.64     15.00 o 
  -7  16  12       34.29       43.82     13.81 o 
  -6  16  12       55.92       66.97     14.42 o 
  -5  16  12        2.66       18.89     17.29 o 
  -4  16  12      181.17      187.55     23.91 o 
  -3  16  12        0.55       -1.69     11.91 o 
  -2  16  12        4.08       -6.04     12.01 o 
  -1  16  12       66.28       52.83     14.22 o 
   0  16  12        0.08      -12.48     12.48 o 
   1  16  12      123.75      107.82     17.35 o 
   2  16  12      240.09      259.21     19.91 o 
  -6  17  12       77.96      111.01     22.10 o 
  -5  17  12      159.64      208.58     25.83 o 
  -4  17  12       90.38      100.87     21.46 o 
  -3  17  12      235.30      236.83     18.49 o 
  -2  17  12       86.18       94.14     15.96 o 
  -1  17  12        7.61       -4.32     13.31 o 
   0  17  12       30.72       18.19     14.18 o 
   1  17  12        2.89       -2.35     20.17 o 
 -13   0  13      354.75      304.22     26.37 o 
 -11   0  13     1283.82     1451.92     50.38 o 
  -9   0  13       56.33       39.92     14.52 o 
  -7   0  13        7.79       -2.35     12.06 o 
  -5   0  13     1311.75     1290.10     41.31 o 
  -3   0  13     6832.35     6772.86    152.43 o 
  -1   0  13        8.27      -10.03     10.03 o 
   1   0  13     1227.21     1343.44     30.29 o 
   3   0  13     1053.60     1018.01     39.39 o 
   5   0  13        3.15       -6.83     13.66 o 
   7   0  13        0.62      -14.30     20.60 o 
 -14   1  13       63.98       83.29     17.08 o 
 -13   1  13        7.24       -7.02     16.97 o 
 -12   1  13      487.53      523.13     23.54 o 
 -11   1  13       49.79       46.02     12.56 o 
 -10   1  13        9.24       -2.91     10.07 o 
  -9   1  13        4.38        6.23     10.41 o 
  -8   1  13      276.61      222.54     13.85 o 
  -7   1  13      124.63       95.24     22.52 o 
  -6   1  13       36.79       42.74      9.43 o 
  -5   1  13     3166.44     3328.52     85.39 o 
  -4   1  13     1395.78     1368.38     29.81 o 
  -3   1  13     1321.77     1295.35     28.53 o 
  -2   1  13      269.22      259.85     18.47 o 
  -1   1  13      133.61      150.55     11.33 o 
   0   1  13     2099.20     2076.55     32.98 o 
   1   1  13     1053.93     1047.30     20.62 o 
   2   1  13        7.55       -2.94      8.18 o 
   3   1  13      119.27      124.08     16.65 o 
   4   1  13      100.06      113.86     12.60 o 
   5   1  13      153.83      192.30     15.36 o 
   6   1  13        8.23       17.32     11.97 o 
   7   1  13       47.19       34.48     15.70 o 
   8   1  13        3.27       -3.89     16.19 o 
 -14   2  13      890.78      892.60     30.44 o 
 -13   2  13      163.20      189.67     25.35 o 
 -12   2  13        1.70       -9.68     15.48 o 
 -11   2  13       83.69       92.31     21.19 o 
 -10   2  13       60.03       62.75     12.69 o 
  -9   2  13      150.02      131.20     13.58 o 
  -8   2  13      362.08      343.98     17.13 o 
  -7   2  13     4035.62     3917.80     97.78 o 
  -6   2  13      309.06      311.79     14.56 o 
  -5   2  13     1537.60     1515.30     32.49 o 
  -4   2  13        1.83       -7.47      7.73 o 
  -3   2  13      112.67      120.41     15.05 o 
  -2   2  13      661.66      654.50     15.81 o 
  -1   2  13        0.85       -1.87      5.56 o 
   0   2  13      182.56      159.33      9.72 o 
   1   2  13      154.45      132.41     19.46 o 
   2   2  13        0.04       -7.69      7.69 o 
   3   2  13        0.46       14.94     12.38 o 
   4   2  13        8.15       16.65     13.13 o 
   5   2  13      173.01      188.51     22.20 o 
   6   2  13       31.51       57.53     17.29 o 
 -14   3  13       85.57       68.41     17.05 o 
 -13   3  13      586.47      539.85     23.19 o 
 -12   3  13       49.18       39.41     13.13 o 
 -11   3  13       84.44       74.19     13.28 o 
 -10   3  13     2347.03     2265.77     47.51 o 
  -9   3  13       88.76       96.50     18.68 o 
  -8   3  13      435.85      459.68     18.13 o 
  -7   3  13        0.01       15.60      9.01 o 
  -6   3  13      261.24      218.82     22.31 o 
  -5   3  13     1254.30     1147.79     26.87 o 
  -4   3  13       82.82       70.27     11.64 o 
  -3   3  13      401.53      393.71     12.36 o 
  -2   3  13       23.01       21.26      6.65 o 
  -1   3  13      166.22      118.68     12.63 o 
   0   3  13      167.66      180.88      9.63 o 
   1   3  13      596.67      601.52     19.19 o 
   3   3  13      406.03      386.27     16.52 o 
   4   3  13       10.91        5.23     12.92 o 
   5   3  13        0.17      -13.45     13.45 o 
   6   3  13        1.77      -14.73     14.73 o 
 -14   4  13       26.48       51.98     24.23 o 
 -13   4  13      225.56      211.14     28.93 o 
 -12   4  13      346.88      320.66     27.11 o 
 -11   4  13      212.49      203.24     25.51 o 
 -10   4  13        2.99        1.56     10.83 o 
  -9   4  13     2538.73     2481.59     49.84 o 
  -8   4  13      910.58      869.57     24.48 o 
  -7   4  13       11.90        0.89      8.60 o 
  -6   4  13      474.21      472.92     17.14 o 
  -5   4  13        5.26        4.40     13.08 o 
  -4   4  13      286.85      291.47     11.23 o 
  -3   4  13     2106.60     2147.56     34.49 o 
  -2   4  13        0.39       -6.35      6.35 o 
  -1   4  13      212.69      170.18      9.43 o 
   0   4  13        0.13       -5.72      5.72 o 
   1   4  13       33.32       23.50      9.01 o 
   2   4  13       11.79        3.50      8.82 o 
   3   4  13       10.72        7.29     15.53 o 
   4   4  13       45.39       67.78     16.44 o 
   5   4  13        1.32      -13.56     13.56 o 
   6   4  13       30.63       25.19     16.65 o 
   7   4  13       64.92       46.54     19.85 o 
 -14   5  13        0.79      -22.63     22.63 o 
 -13   5  13      249.12      265.88     19.58 o 
 -12   5  13      362.64      394.91     19.82 o 
 -11   5  13       98.87       96.17     14.23 o 
 -10   5  13      377.82      378.98     17.87 o 
  -9   5  13     2033.49     1968.11     42.07 o 
  -8   5  13      455.24      437.78     17.76 o 
  -7   5  13      188.63      166.28     13.69 o 
  -6   5  13        5.49        3.90      8.34 o 
  -5   5  13      100.23      130.42     11.76 o 
  -4   5  13      150.21      132.25     10.39 o 
  -3   5  13      240.95      204.18      9.99 o 
  -2   5  13     2808.78     2700.26     41.20 o 
  -1   5  13      362.30      363.14     12.18 o 
   0   5  13      319.90      314.55     15.37 o 
   1   5  13      128.61      147.84     12.91 o 
   2   5  13      168.19      175.58     16.12 o 
   3   5  13       65.72       62.50     11.26 o 
   4   5  13      206.62      182.85     19.53 o 
   5   5  13       18.64       21.88     15.26 o 
   6   5  13       38.39       44.51     17.72 o 
   7   5  13        1.85       -2.46     17.29 o 
 -13   6  13      232.43      266.95     20.01 o 
 -12   6  13     1308.18     1289.60     50.65 o 
 -11   6  13      307.14      294.65     17.46 o 
 -10   6  13      171.15      189.42     15.62 o 
  -9   6  13      212.60      209.36     14.82 o 
  -8   6  13      674.77      639.78     20.92 o 
  -7   6  13      165.71      123.04     12.28 o 
  -6   6  13       45.88       40.31      9.68 o 
  -5   6  13      628.26      573.71     15.34 o 
  -4   6  13     1532.33     1454.48     26.48 o 
  -3   6  13      520.36      472.70     13.94 o 
  -2   6  13      139.40      134.73     12.30 o 
  -1   6  13     1348.58     1270.10     23.84 o 
   0   6  13      531.00      518.96     18.47 o 
   1   6  13      202.99      208.18     13.53 o 
   2   6  13      305.20      274.33     15.13 o 
   3   6  13      668.05      712.08     48.73 o 
   4   6  13       13.07       26.34     10.55 o 
   5   6  13      249.47      258.00     22.52 o 
   6   6  13       51.96       36.40     16.97 o 
   7   6  13       45.65       53.05     19.00 o 
 -13   7  13        0.43      -13.64     13.64 o 
 -12   7  13      349.30      313.94     18.68 o 
 -11   7  13      259.07      291.34     17.44 o 
 -10   7  13      102.98       87.14     13.09 o 
  -9   7  13      156.47      147.61     14.35 o 
  -8   7  13       65.59       71.55     12.07 o 
  -7   7  13       59.39       54.83     10.59 o 
  -6   7  13     1895.32     1776.23     30.99 o 
  -5   7  13      884.56      885.52     19.90 o 
  -4   7  13      846.70      778.75     18.14 o 
  -3   7  13      982.01      960.88     20.37 o 
  -2   7  13      218.20      222.14     14.51 o 
  -1   7  13      328.37      310.60     15.06 o 
   0   7  13       59.56       41.67     10.45 o 
   1   7  13       38.51       15.90     16.44 o 
   2   7  13      615.82      608.10     21.08 o 
   3   7  13       30.09       24.81     10.64 o 
   4   7  13       72.63       57.57     12.28 o 
   5   7  13       71.25      106.11     14.33 o 
   6   7  13        0.25      -14.94     14.94 o 
   7   7  13       11.80       23.70     17.72 o 
 -13   8  13       45.55       69.49     24.44 o 
 -12   8  13        0.04      -12.86     12.86 o 
 -11   8  13      363.35      305.87     17.54 o 
 -10   8  13      111.06      114.66     14.09 o 
  -9   8  13       17.55       29.84     10.94 o 
  -8   8  13      731.98      736.93     23.14 o 
  -7   8  13      120.58      133.48     13.38 o 
  -6   8  13      197.75      224.38     11.16 o 
  -5   8  13      613.00      558.09     15.80 o 
  -4   8  13      555.79      556.15     15.62 o 
  -3   8  13      471.14      468.70     14.37 o 
  -2   8  13       18.08        2.32      7.06 o 
  -1   8  13     1163.23     1237.10     30.77 o 
   0   8  13     1052.40     1073.24     28.44 o 
   1   8  13       89.14       94.50     21.62 o 
   2   8  13        1.81       -5.69      9.55 o 
   3   8  13      955.45     1015.86     34.58 o 
   4   8  13        0.01       -8.68     10.33 o 
   5   8  13      318.42      346.32     18.96 o 
   6   8  13        2.29       -6.30     16.65 o 
   7   8  13        3.85       -0.53     18.68 o 
 -12   9  13       71.16       78.86     15.64 o 
 -11   9  13      276.48      307.40     25.08 o 
 -10   9  13      282.82      240.13     16.27 o 
  -9   9  13      314.56      288.53     16.29 o 
  -8   9  13      373.65      387.65     17.66 o 
  -7   9  13      510.75      456.82     22.36 o 
  -6   9  13      223.48      229.14     11.24 o 
  -5   9  13     1063.07      958.09     21.18 o 
  -4   9  13       13.91        1.56      7.39 o 
  -3   9  13       44.06       29.98      7.95 o 
  -2   9  13        0.07       -8.40      8.40 o 
  -1   9  13        0.05       -1.20      8.78 o 
   0   9  13      529.60      510.98     19.62 o 
   1   9  13      303.88      289.30     20.17 o 
   2   9  13       10.08       -2.86     10.14 o 
   3   9  13        0.22      -11.15     11.15 o 
   4   9  13        0.01      -11.15     11.15 o 
   5   9  13       11.11        4.96     16.97 o 
   6   9  13       21.42      -11.21     17.83 o 
 -12  10  13       10.71        9.71     21.67 o 
 -11  10  13       37.10       46.93     13.95 o 
 -10  10  13      162.63      196.05     17.21 o 
  -9  10  13       52.09       60.93     12.42 o 
  -8  10  13       82.13       65.40     15.58 o 
  -7  10  13      558.89      523.85     19.48 o 
  -6  10  13      188.04      185.64     14.12 o 
  -5  10  13      807.25      805.47     21.67 o 
  -4  10  13      778.79      763.99     18.91 o 
  -3  10  13       11.76       -1.79      7.67 o 
  -2  10  13       50.47       32.80     10.16 o 
  -1  10  13       29.43       13.42     11.58 o 
   0  10  13      183.22      201.19     14.83 o 
   1  10  13       25.47       11.10     10.94 o 
   2  10  13      698.09      727.60     29.83 o 
   3  10  13       79.47       76.66     13.61 o 
   4  10  13       28.05       26.93     13.35 o 
   5  10  13        0.01       -6.90     13.04 o 
   6  10  13       50.43       42.41     14.98 o 
 -11  11  13       20.10       24.08     31.49 o 
 -10  11  13      455.18      468.92     20.46 o 
  -9  11  13       25.80       22.99     11.97 o 
  -8  11  13       39.32       31.88     11.80 o 
  -7  11  13      126.54      147.27     14.78 o 
  -6  11  13        1.44       -1.81      7.76 o 
  -5  11  13        3.67        0.10      7.93 o 
  -4  11  13       68.47       79.91     12.64 o 
  -3  11  13      101.45       94.08     12.86 o 
  -2  11  13       47.58       33.55     10.82 o 
  -1  11  13      117.45      126.02     14.14 o 
   0  11  13      205.85      205.58     14.94 o 
   1  11  13       50.50       60.55     12.33 o 
   2  11  13       43.43       17.69     13.72 o 
   3  11  13      204.62      231.14     17.17 o 
   4  11  13      250.81      288.40     18.59 o 
   5  11  13      107.61      113.15     16.71 o 
 -11  12  13        6.56        2.13     21.35 o 
 -10  12  13       29.09       29.70     19.16 o 
  -9  12  13      112.91      131.18     15.96 o 
  -8  12  13      637.26      703.01     24.21 o 
  -7  12  13      213.21      209.33     15.13 o 
  -6  12  13        2.03      -10.20     10.20 o 
  -5  12  13       27.51       24.99      8.98 o 
  -4  12  13      474.46      509.54     16.30 o 
  -3  12  13      559.82      550.62     20.73 o 
  -2  12  13        0.94       -6.56      9.96 o 
  -1  12  13       43.07       14.37     11.11 o 
   0  12  13      262.61      273.82     16.39 o 
   1  12  13       25.03       28.15     12.40 o 
   2  12  13        1.56      -11.66     11.66 o 
   3  12  13       83.11      129.90     15.89 o 
   4  12  13      305.06      299.69     19.31 o 
   5  12  13      177.76      235.21     20.11 o 
 -10  13  13       45.99       43.38     14.42 o 
  -9  13  13        1.38        0.71     12.76 o 
  -8  13  13        5.24      -11.87     11.87 o 
  -7  13  13       15.65        7.39     11.91 o 
  -6  13  13      446.54      439.14     18.98 o 
  -5  13  13       61.33       83.97     10.83 o 
  -4  13  13       43.12       41.18     11.87 o 
  -3  13  13       73.25       49.95     23.91 o 
  -2  13  13      329.60      353.70     18.30 o 
  -1  13  13        0.03      -10.09     10.90 o 
   0  13  13       13.36        6.79     11.27 o 
   1  13  13      452.90      510.88     51.77 o 
   2  13  13        1.44       -8.61     12.33 o 
   3  13  13        1.27       -5.70     14.62 o 
   4  13  13       38.83       30.62     16.12 o 
  -9  14  13        1.25      -13.58     13.58 o 
  -8  14  13       31.44       46.79     13.98 o 
  -7  14  13      109.34      118.69     25.14 o 
  -6  14  13      178.80      216.43     17.50 o 
  -5  14  13      122.52      158.09     21.99 o 
  -4  14  13       88.81       81.99     13.89 o 
  -3  14  13        8.18        1.71     11.64 o 
  -2  14  13       42.84       30.19     12.38 o 
  -1  14  13        0.05        5.75     13.40 o 
   0  14  13        4.18        1.00     12.22 o 
   1  14  13        0.84      -12.30     12.30 o 
   2  14  13        7.06       11.16     13.49 o 
   3  14  13        0.00      -13.50     13.50 o 
  -8  15  13        0.00      -13.52     13.52 o 
  -7  15  13      151.73      162.58     17.14 o 
  -6  15  13      115.56      150.58     16.67 o 
  -5  15  13       87.35       43.55     18.79 o 
  -4  15  13        4.38        1.64     12.26 o 
  -3  15  13       17.94        7.14     12.34 o 
  -2  15  13        5.91       -5.02     12.11 o 
  -1  15  13        1.39      -10.17     12.55 o 
   0  15  13        4.93       -4.50     15.58 o 
   1  15  13        6.82       -0.78     15.10 o 
   2  15  13       67.55       57.74     15.62 o 
  -7  16  13       59.63      117.59     16.54 o 
  -6  16  13       12.65       53.48     19.53 o 
  -5  16  13       38.67       53.05     19.85 o 
  -4  16  13       40.76       42.59     19.32 o 
  -3  16  13        0.01      -12.90     12.90 o 
  -2  16  13        0.01       -0.09     13.11 o 
  -1  16  13      110.20      110.18     17.29 o 
   0  16  13       40.88       48.67     23.27 o 
   1  16  13        4.56       -2.77     18.52 o 
  -4  17  13       95.65      152.75     24.66 o 
  -3  17  13       23.21       16.76     14.41 o 
  -2  17  13       31.24       16.34     14.00 o 
 -14   0  14       39.12       28.61     22.31 o 
 -12   0  14     1269.55     1308.89     49.42 o 
 -10   0  14     1146.90     1099.78     42.38 o 
  -8   0  14     1921.97     1868.54     56.89 o 
  -6   0  14      673.14      649.64     28.71 o 
  -4   0  14     2443.33     2466.41     65.86 o 
  -2   0  14     2301.32     2356.36     63.09 o 
   2   0  14      295.92      266.96     22.10 o 
   4   0  14      978.48     1062.20     42.38 o 
 -14   1  14       98.43      131.21     18.90 o 
 -13   1  14       14.29       29.83     14.72 o 
 -12   1  14      186.39      169.25     17.43 o 
 -11   1  14        2.71       18.65     12.45 o 
 -10   1  14      515.44      513.99     26.63 o 
  -9   1  14        0.48       -4.76     10.02 o 
  -8   1  14       51.79       33.33     14.78 o 
  -7   1  14        5.36      -10.57     10.57 o 
  -6   1  14     1541.12     1517.34     35.65 o 
  -5   1  14     1160.35     1139.78     27.40 o 
  -4   1  14      483.53      442.14     16.49 o 
  -3   1  14       34.15       19.15      9.00 o 
  -2   1  14     6204.43     6358.56    102.20 o 
  -1   1  14     2765.04     2705.20     70.13 o 
   0   1  14       28.66       21.82      7.36 o 
   1   1  14      178.94      170.29     13.11 o 
   2   1  14     1750.19     1842.18     59.24 o 
   3   1  14     1497.68     1619.62     54.97 o 
   4   1  14       21.46       49.10     16.65 o 
   5   1  14        0.14       -0.53     14.94 o 
   6   1  14      124.57      168.76     23.70 o 
 -14   2  14      541.14      530.46     24.91 o 
 -13   2  14       14.39       12.39     14.42 o 
 -12   2  14      821.73      875.83     28.15 o 
 -11   2  14      154.23      123.36     27.17 o 
 -10   2  14      564.74      524.27     20.69 o 
  -9   2  14     1333.57     1308.33     62.87 o 
  -8   2  14     2254.47     2203.61     64.26 o 
  -7   2  14      190.71      206.36     28.02 o 
  -6   2  14      382.53      316.35     16.22 o 
  -5   2  14      652.25      644.93     19.81 o 
  -4   2  14     2001.28     1951.85     39.02 o 
  -3   2  14      843.37      879.60     23.25 o 
  -2   2  14      748.25      760.26     17.50 o 
  -1   2  14      112.81       80.28     20.78 o 
   0   2  14       10.40        0.92      6.86 o 
   1   2  14      287.86      126.38     15.80 o 
   2   2  14      164.08      170.86     18.20 o 
   3   2  14        2.88        3.95     13.45 o 
   4   2  14       16.77       -7.79     14.41 o 
   5   2  14      107.09      132.36     20.60 o 
   6   2  14        1.61       19.11     17.40 o 
 -14   3  14      299.07      331.52     21.85 o 
 -13   3  14       48.30       54.29     15.66 o 
 -12   3  14      343.44      313.46     19.12 o 
 -11   3  14      583.45      612.39     33.09 o 
 -10   3  14     2280.91     2256.45     68.64 o 
  -9   3  14       34.73       31.93     13.93 o 
  -8   3  14       53.10       41.03     11.15 o 
  -7   3  14     1975.68     2032.34     42.08 o 
  -6   3  14     3661.24     3521.98     63.21 o 
  -5   3  14       26.14       20.54      8.72 o 
  -4   3  14       26.10       24.08      8.82 o 
  -3   3  14      381.44      400.81     17.99 o 
  -2   3  14       11.36        6.28      6.99 o 
  -1   3  14      271.63      257.42     11.00 o 
   0   3  14       64.92       73.66     14.78 o 
   1   3  14     2274.20     2292.72     46.10 o 
   3   3  14       29.48       23.06     14.62 o 
   4   3  14      301.97      265.47     22.31 o 
   5   3  14        6.44        4.70     14.84 o 
   6   3  14      464.85      445.33     28.82 o 
 -14   4  14      301.23      310.30     28.07 o 
 -13   4  14        4.83       25.53     14.52 o 
 -12   4  14       43.60       27.14     13.65 o 
 -11   4  14      239.84      241.67     16.38 o 
 -10   4  14       73.47       71.63     13.43 o 
  -9   4  14       24.57       20.64     10.67 o 
  -8   4  14      131.26      120.37     13.16 o 
  -7   4  14      381.88      368.19     16.49 o 
  -6   4  14      570.20      548.00     19.02 o 
  -5   4  14       62.71       50.90     10.57 o 
  -4   4  14      445.52      449.46     16.75 o 
  -3   4  14     2788.89     2646.60     41.17 o 
  -2   4  14      590.17      552.60     19.16 o 
  -1   4  14       91.98       98.40      8.98 o 
   0   4  14      985.21      998.75     26.61 o 
   1   4  14      333.77      290.23     15.00 o 
   2   4  14      113.42      108.44     12.60 o 
   3   4  14        6.76        5.13      9.21 o 
   4   4  14      202.36      213.06     23.91 o 
   5   4  14        0.83       -5.44     14.73 o 
   6   4  14       17.49       -3.42     16.55 o 
   7   4  14       31.82       56.36     20.81 o 
 -13   5  14       31.33       20.13     14.15 o 
 -12   5  14      224.04      244.71     18.47 o 
 -11   5  14       27.65       33.37     13.18 o 
 -10   5  14      933.32      969.47     28.13 o 
  -9   5  14        0.96       -1.63     10.73 o 
  -8   5  14      419.27      400.84     17.16 o 
  -7   5  14       74.62       63.03     11.01 o 
  -6   5  14      849.51      810.79     23.21 o 
  -5   5  14        3.23       -0.13      8.67 o 
  -4   5  14      618.35      605.46     16.02 o 
  -3   5  14        6.09       17.92      7.52 o 
  -2   5  14     1083.11     1119.69     22.43 o 
  -1   5  14       13.83       16.20      9.17 o 
   0   5  14       34.89       22.81      9.38 o 
   1   5  14      131.63      158.16     29.94 o 
   2   5  14       21.63       20.86     11.64 o 
   3   5  14       26.32       13.27     10.49 o 
   4   5  14       17.02        9.71     15.16 o 
   5   5  14      262.77      300.27     24.98 o 
   6   5  14      213.70      258.00     28.39 o 
   7   5  14       62.51       99.06     22.84 o 
 -13   6  14       18.36       25.68     15.12 o 
 -12   6  14      137.71      182.41     17.92 o 
 -11   6  14      279.84      307.31     33.30 o 
 -10   6  14       30.75       39.05     12.20 o 
  -9   6  14      537.96      479.56     19.38 o 
  -8   6  14      163.36      164.93     14.65 o 
  -7   6  14       24.09       12.76      9.68 o 
  -6   6  14      358.83      315.34     15.28 o 
  -5   6  14        5.58        3.27      7.36 o 
  -4   6  14     2227.88     2189.97     36.10 o 
  -3   6  14       65.04       31.31      7.58 o 
  -2   6  14      602.56      596.14     15.95 o 
  -1   6  14      281.57      258.76     14.53 o 
   0   6  14      423.16      440.04     17.66 o 
   1   6  14      268.25      283.52     15.42 o 
   2   6  14        0.14        2.29     11.15 o 
   3   6  14      109.11      117.52     13.76 o 
   4   6  14       13.01        4.98     11.28 o 
   5   6  14       52.01       50.28     18.57 o 
   6   6  14       45.83       21.99     18.68 o 
 -13   7  14       41.71       58.82     15.98 o 
 -12   7  14      428.89      389.93     19.99 o 
 -11   7  14       13.73       11.33     12.22 o 
 -10   7  14       48.05       33.98     12.17 o 
  -9   7  14        0.16      -10.07     10.07 o 
  -8   7  14     1023.84      949.73     26.86 o 
  -7   7  14      115.13       89.99     13.45 o 
  -6   7  14      464.06      470.08     18.06 o 
  -5   7  14      940.24      917.57     20.70 o 
  -4   7  14      155.45      158.81     13.63 o 
  -3   7  14       15.91        2.30     11.26 o 
  -2   7  14     1044.60     1059.04     22.07 o 
  -1   7  14      272.09      264.93     35.39 o 
   0   7  14      174.43      197.12     15.53 o 
   1   7  14       49.35       50.72     11.42 o 
   2   7  14       52.72       33.03     11.66 o 
   3   7  14        0.11      -10.17     10.17 o 
   4   7  14      118.75      136.71     15.47 o 
   5   7  14       11.72        9.71     17.40 o 
   6   7  14       76.39      102.90     22.42 o 
 -12   8  14        7.29        3.39     14.02 o 
 -11   8  14       32.38        7.10     18.04 o 
 -10   8  14        0.24       -5.87     12.97 o 
  -9   8  14      112.10      112.03     14.14 o 
  -8   8  14      630.96      643.77     22.10 o 
  -7   8  14      336.98      317.75     16.51 o 
  -6   8  14       32.26       21.08      8.36 o 
  -5   8  14       58.18       37.35      8.52 o 
  -4   8  14       14.19        6.85      7.58 o 
  -3   8  14      167.21      179.87     10.66 o 
  -2   8  14       13.62        7.95      9.79 o 
  -1   8  14       45.44       12.06      9.84 o 
   0   8  14      478.86      512.42     20.00 o 
   1   8  14      228.32      214.22     15.01 o 
   2   8  14       46.63       39.50     17.08 o 
   3   8  14      338.20      342.31     18.41 o 
   4   8  14      267.11      279.79     17.57 o 
   5   8  14      159.38      176.66     24.44 o 
   6   8  14        4.93      -15.80     16.76 o 
 -12   9  14      266.28      295.31     19.59 o 
 -11   9  14      226.53      256.94     17.91 o 
 -10   9  14        8.10       15.74     12.49 o 
  -9   9  14      591.60      577.34     21.81 o 
  -8   9  14      549.61      527.67     20.46 o 
  -7   9  14        8.41        6.56     10.49 o 
  -6   9  14      610.10      629.73     17.52 o 
  -5   9  14       59.72       63.64      9.49 o 
  -4   9  14       34.88       40.78      8.66 o 
  -3   9  14       28.00       29.06      8.99 o 
  -2   9  14      289.72      289.57     20.17 o 
  -1   9  14       39.14       22.79     10.55 o 
   0   9  14       11.47        8.86     10.94 o 
   1   9  14        2.06       -5.85     11.64 o 
   2   9  14       55.76       48.83     12.76 o 
   3   9  14      483.35      543.77     22.26 o 
   4   9  14       12.69      -10.19     12.18 o 
   5   9  14       22.66       13.38     14.01 o 
 -12  10  14       45.90       74.93     21.67 o 
 -11  10  14       71.27       55.64     22.42 o 
 -10  10  14       58.90       60.08     14.39 o 
  -9  10  14       72.17       82.56     13.78 o 
  -8  10  14        3.71       -1.15     10.69 o 
  -7  10  14        0.18       -2.70     10.25 o 
  -6  10  14       13.84       10.86      8.82 o 
  -5  10  14      199.78      195.48     12.08 o 
  -4  10  14      383.08      448.76     15.24 o 
  -3  10  14      521.90      514.77     19.90 o 
  -2  10  14       63.18       63.19     11.71 o 
  -1  10  14       22.92       19.79     10.53 o 
   0  10  14        7.99       -2.53     25.14 o 
   1  10  14      236.61      242.06     16.37 o 
   2  10  14      121.14       87.08     15.58 o 
   3  10  14       71.70       69.41     14.41 o 
   4  10  14       72.25       59.83     17.83 o 
   5  10  14        1.35       -3.20     14.01 o 
 -11  11  14       17.75        6.22     14.10 o 
 -10  11  14      389.08      387.24     19.56 o 
  -9  11  14      590.45      558.13     34.21 o 
  -8  11  14       95.36      130.27     15.20 o 
  -7  11  14        1.30        3.15     11.53 o 
  -6  11  14       10.21       10.20      9.90 o 
  -5  11  14      573.69      547.94     17.03 o 
  -4  11  14      390.58      349.97     17.71 o 
  -3  11  14       11.12        4.11     14.84 o 
  -2  11  14       95.86       60.78     11.98 o 
  -1  11  14      445.53      492.85     20.44 o 
   0  11  14        0.01      -11.21     11.21 o 
   1  11  14       97.44      104.26     14.71 o 
   2  11  14        2.20       -2.15     18.04 o 
   3  11  14       62.28       62.27     14.85 o 
   4  11  14       57.09       36.01     14.97 o 
 -10  12  14       37.34       33.54     14.73 o 
  -9  12  14      459.12      480.59     21.53 o 
  -8  12  14      411.87      413.51     20.65 o 
  -7  12  14        4.55       12.82     11.81 o 
  -6  12  14       20.42       10.14     11.68 o 
  -5  12  14      121.26      147.05     12.57 o 
  -4  12  14       41.27       31.74     11.96 o 
  -3  12  14        0.06      -10.33     10.33 o 
  -2  12  14       46.86       26.11     11.74 o 
  -1  12  14       23.02       27.40     12.11 o 
   0  12  14       16.86        4.94     11.81 o 
   1  12  14        2.92       -9.53     12.22 o 
   2  12  14       88.80       67.61     24.34 o 
   3  12  14       57.95       69.76     15.06 o 
   4  12  14        0.16       -9.46     19.37 o 
 -10  13  14        6.31       11.53     19.75 o 
  -9  13  14       80.49       93.56     22.31 o 
  -8  13  14        0.02      -13.50     13.50 o 
  -7  13  14      192.53      215.44     18.03 o 
  -6  13  14       26.25       31.35     14.41 o 
  -5  13  14      796.29      833.36     36.08 o 
  -4  13  14       51.53       53.52     12.76 o 
  -3  13  14        0.10      -11.14     11.14 o 
  -2  13  14        3.90      -11.40     11.40 o 
  -1  13  14       73.00       84.87     14.00 o 
   0  13  14      134.45      126.89     23.00 o 
   1  13  14      194.52      238.21     19.75 o 
   2  13  14       17.15       26.40     13.99 o 
   3  13  14        4.88      -14.33     20.33 o 
  -9  14  14       68.57      101.51     21.78 o 
  -8  14  14       28.43        5.44     14.24 o 
  -7  14  14       14.91      -10.85     12.58 o 
  -6  14  14      592.82      598.01     23.43 o 
  -5  14  14       41.62       41.20     18.36 o 
  -4  14  14       69.12       77.99     14.25 o 
  -3  14  14      107.76       86.68     14.41 o 
  -2  14  14       15.52       17.88     13.09 o 
  -1  14  14        8.33       -2.91     12.94 o 
   0  14  14       40.90       19.05     13.82 o 
   1  14  14       66.36       53.02     14.56 o 
   2  14  14        3.31        0.94     13.93 o 
  -7  15  14       39.48       53.00     15.22 o 
  -6  15  14       41.79       62.87     18.68 o 
  -5  15  14      135.96      196.51     24.76 o 
  -4  15  14      142.16      164.70     38.27 o 
  -3  15  14       17.71       13.18     13.66 o 
  -2  15  14      165.16      212.85     34.10 o 
  -1  15  14      167.88      161.81     39.76 o 
   0  15  14       63.05       59.15     15.47 o 
   1  15  14      170.17      194.74     19.44 o 
  -5  16  14       22.03        3.84     19.53 o 
  -4  16  14      174.20      174.31     24.55 o 
  -3  16  14      200.76      240.10     20.56 o 
  -2  16  14      366.94      323.68     20.33 o 
 -13   0  15      323.86      296.85     27.54 o 
 -11   0  15       18.98       14.84     17.51 o 
  -9   0  15      248.76      228.75     21.24 o 
  -7   0  15      718.66      665.97     30.32 o 
  -5   0  15      624.84      602.46     27.75 o 
  -3   0  15       19.69       -0.85     11.64 o 
  -1   0  15      158.84      166.84     17.40 o 
   3   0  15       14.25       30.85     16.12 o 
   5   0  15       65.66       48.35     19.85 o 
 -13   1  15      106.19      101.24     17.43 o 
 -12   1  15       42.62       45.77     14.16 o 
 -11   1  15        2.93       -5.96     11.53 o 
 -10   1  15        8.06       14.53     11.24 o 
  -9   1  15        6.48      -10.18     10.18 o 
  -8   1  15       70.79       42.32     11.29 o 
  -7   1  15        0.36       -9.17      9.17 o 
  -6   1  15       80.65       76.58     11.54 o 
  -5   1  15       87.77       52.20     10.57 o 
  -4   1  15      135.91      104.22     11.66 o 
  -3   1  15      103.96       91.99     11.96 o 
  -2   1  15       37.02       64.98     23.22 o 
  -1   1  15       62.10       28.35     21.83 o 
   0   1  15        1.39        7.35      9.28 o 
   1   1  15       62.46       54.75     11.58 o 
   2   1  15       12.68       24.87     15.05 o 
   3   1  15       35.29       20.49     15.90 o 
   4   1  15       68.49      109.52     20.71 o 
   5   1  15      127.79      196.19     26.05 o 
 -13   2  15      106.97      112.51     16.92 o 
 -12   2  15       16.55       24.70     13.43 o 
 -11   2  15       61.33       39.59     13.10 o 
 -10   2  15       28.08       17.90     11.77 o 
  -9   2  15        3.21      -13.77     13.77 o 
  -8   2  15       39.60       32.37     10.89 o 
  -7   2  15      325.10      334.03     16.15 o 
  -6   2  15      105.88      116.03     12.87 o 
  -5   2  15        2.62       -8.64      8.64 o 
  -4   2  15        8.68        3.71      9.03 o 
  -3   2  15      444.50      434.74     17.02 o 
  -2   2  15      218.11      234.12     15.48 o 
  -1   2  15       48.54       24.06      7.83 o 
   0   2  15       15.09        2.08     18.52 o 
   2   2  15      494.66      502.44     29.99 o 
   3   2  15       94.81      102.37     19.64 o 
   4   2  15        0.79        7.37     16.01 o 
   5   2  15      188.31      246.04     27.86 o 
   6   2  15        8.45       55.40     20.71 o 
 -13   3  15      132.75       99.91     24.12 o 
 -12   3  15       44.93        4.16     19.96 o 
 -11   3  15      191.05      230.99     27.01 o 
 -10   3  15       95.95      132.42     14.98 o 
  -9   3  15      166.30      200.92     22.15 o 
  -8   3  15        0.12       -9.74      9.74 o 
  -7   3  15      269.25      272.14     18.73 o 
  -6   3  15      123.20      114.43     12.29 o 
  -5   3  15        2.87        9.29      9.09 o 
  -4   3  15      135.37      138.09     17.56 o 
  -3   3  15       96.89       67.85     10.81 o 
  -2   3  15      309.65      334.78     15.91 o 
  -1   3  15        0.29       -6.89      6.89 o 
   0   3  15       17.87       15.94      9.65 o 
   1   3  15      691.14      718.34     22.67 o 
   3   3  15       14.05       18.89     14.84 o 
   4   3  15       95.56      127.66     22.10 o 
   5   3  15      199.82      261.95     28.71 o 
   6   3  15      109.71      135.03     24.55 o 
 -13   4  15      140.71      151.01     22.20 o 
 -12   4  15     1309.01     1376.21     36.81 o 
 -11   4  15       34.07       42.42     13.99 o 
 -10   4  15       23.78       27.98     12.17 o 
  -9   4  15      303.11      277.95     15.98 o 
  -8   4  15     1318.17     1340.57     32.86 o 
  -7   4  15       26.16       16.94      9.57 o 
  -6   4  15       60.66       30.48     15.58 o 
  -5   4  15        1.88       -6.41      8.79 o 
  -4   4  15      137.55      155.79     14.20 o 
  -3   4  15     1326.29     1368.70     36.29 o 
  -2   4  15       46.61       26.92      7.89 o 
  -1   4  15       14.24        0.06      9.24 o 
   0   4  15       48.11      129.59     19.53 o 
   1   4  15        0.66        3.69      9.88 o 
   2   4  15       23.94        8.86     10.26 o 
   3   4  15       40.20       19.21     15.05 o 
   4   4  15      156.19      161.18     22.95 o 
   5   4  15      111.31      131.93     22.63 o 
   6   4  15        0.04        9.29     18.04 o 
 -13   5  15        0.40       -6.05     19.96 o 
 -12   5  15      201.76      213.60     20.92 o 
 -11   5  15       13.72       -7.14     12.33 o 
 -10   5  15       27.41       35.09     12.93 o 
  -9   5  15       43.39       22.95     11.76 o 
  -8   5  15       58.63       47.69     11.66 o 
  -7   5  15       17.79       14.47     10.26 o 
  -6   5  15      390.47      373.16     16.56 o 
  -5   5  15        0.17       -8.71      8.71 o 
  -4   5  15      631.59      601.89     16.73 o 
  -3   5  15       17.71       16.29      7.97 o 
  -2   5  15     1407.49     1534.65     28.48 o 
  -1   5  15       24.26       31.77     10.23 o 
   0   5  15      478.05      503.91     19.47 o 
   1   5  15       39.44       36.22     16.92 o 
   2   5  15       99.59       83.07     13.06 o 
   3   5  15      138.88      136.06     23.54 o 
   4   5  15       49.13       67.57     19.64 o 
   5   5  15       52.99       90.95     20.71 o 
   6   5  15       38.45       64.58     20.39 o 
 -13   6  15       65.30      109.11     44.35 o 
 -12   6  15      399.28      450.59     21.57 o 
 -11   6  15       53.72       36.37     14.00 o 
 -10   6  15      149.91      157.42     15.61 o 
  -9   6  15       38.05       55.94     12.19 o 
  -8   6  15     2104.26     2128.51     45.25 o 
  -7   6  15       34.14       47.93     11.99 o 
  -6   6  15      497.36      468.23     18.34 o 
  -5   6  15       77.51       74.38      9.48 o 
  -4   6  15        7.57        3.98     11.47 o 
  -3   6  15      596.04      581.39     16.35 o 
  -2   6  15        3.66       -0.41      9.77 o 
  -1   6  15       55.88       43.23     11.02 o 
   0   6  15      223.86      215.38     14.60 o 
   1   6  15       34.32       16.37     11.24 o 
   2   6  15       20.35       19.20     11.43 o 
   3   6  15      148.49      150.65     15.80 o 
   4   6  15      178.64      184.03     25.62 o 
   5   6  15       11.66       -8.43     17.40 o 
   6   6  15      115.25      141.33     25.83 o 
 -12   7  15      194.31      255.60     37.73 o 
 -11   7  15      436.14      429.03     20.88 o 
 -10   7  15      156.17      221.74     21.40 o 
  -9   7  15       91.96       76.80     13.57 o 
  -8   7  15       19.17       -6.46     10.74 o 
  -7   7  15     1351.32     1390.53     33.71 o 
  -6   7  15      331.87      349.99     17.72 o 
  -5   7  15        1.94       -7.16      7.46 o 
  -4   7  15       35.62       31.02      8.54 o 
  -3   7  15       97.86      126.33     25.83 o 
  -2   7  15      296.42      275.14     15.62 o 
  -1   7  15      278.37      294.47     16.02 o 
   0   7  15      104.52      111.64     24.55 o 
   1   7  15       15.44       20.28     11.49 o 
   2   7  15     1609.17     1673.84     91.00 o 
   3   7  15        2.60       -0.45     11.72 o 
   4   7  15      502.46      508.53     32.24 o 
   5   7  15        0.09      -13.45     17.19 o 
 -12   8  15       14.98       19.50     14.33 o 
 -11   8  15      291.02      285.66     25.67 o 
 -10   8  15        3.70       -8.33     12.28 o 
  -9   8  15      216.09      223.90     16.07 o 
  -8   8  15      267.86      271.06     16.59 o 
  -7   8  15       39.25       39.39     12.04 o 
  -6   8  15        8.35        9.11      8.54 o 
  -5   8  15       20.78        9.28      8.15 o 
  -4   8  15      459.87      462.76     15.09 o 
  -3   8  15      189.68      196.23     15.05 o 
  -2   8  15       30.22       22.37     13.61 o 
  -1   8  15     1574.06     1610.16     65.11 o 
   0   8  15      438.79      450.56     19.90 o 
   1   8  15      412.56      380.82     22.31 o 
   2   8  15       13.31       21.98     12.63 o 
   3   8  15       13.92      -11.41     11.41 o 
   4   8  15      164.80      220.12     18.79 o 
   5   8  15        0.37      -16.01     18.36 o 
 -11   9  15      123.52      157.63     17.72 o 
 -10   9  15      805.72      821.66     26.91 o 
  -9   9  15       47.35       39.60     13.32 o 
  -8   9  15      481.01      493.85     20.44 o 
  -7   9  15      262.56      265.37     24.18 o 
  -6   9  15      662.44      697.85     18.96 o 
  -5   9  15       84.98       76.80     11.26 o 
  -4   9  15       63.32       54.82      9.78 o 
  -3   9  15      404.51      383.85     17.79 o 
  -2   9  15       29.87       21.63     10.91 o 
  -1   9  15        0.23      -10.68     10.68 o 
   0   9  15        4.00       17.84     12.31 o 
   1   9  15      110.41      125.07     21.30 o 
   2   9  15       12.61        4.02     12.04 o 
   3   9  15       48.13       53.08     13.62 o 
   4   9  15      106.58      137.27     17.43 o 
 -11  10  15        2.59       -5.77     13.62 o 
 -10  10  15       50.36       67.54     15.17 o 
  -9  10  15        0.62       -7.87     12.78 o 
  -8  10  15       46.41       54.99     13.19 o 
  -7  10  15      133.23      140.43     15.01 o 
  -6  10  15      176.13      215.12     14.03 o 
  -5  10  15      143.27      146.62     12.27 o 
  -4  10  15      586.08      595.11     22.02 o 
  -3  10  15       60.45       70.97     12.75 o 
  -2  10  15       18.13       20.88     11.24 o 
  -1  10  15       13.65       16.18     11.65 o 
   0  10  15      939.31      959.27     29.30 o 
   1  10  15       19.15       31.55     13.00 o 
   2  10  15       82.62       67.18     14.72 o 
   3  10  15       78.83       58.65     14.59 o 
   4  10  15      222.68      255.06     19.95 o 
 -10  11  15      934.03     1003.81     30.51 o 
  -9  11  15       75.52       97.33     25.67 o 
  -8  11  15      102.30      100.04     15.34 o 
  -7  11  15       17.18       14.74     12.40 o 
  -6  11  15      733.34      799.62     30.89 o 
  -5  11  15      128.57      160.51     17.86 o 
  -4  11  15      119.67      126.31     24.66 o 
  -3  11  15      177.28      167.65     16.27 o 
  -2  11  15      276.48      254.68     24.71 o 
  -1  11  15      172.50      187.49     46.43 o 
   0  11  15       40.62       46.98     13.19 o 
   1  11  15      348.56      363.83     32.56 o 
   2  11  15       10.02       12.88     15.48 o 
   3  11  15       34.90       49.36     14.68 o 
 -10  12  15       12.89      -10.03     19.21 o 
  -9  12  15     1329.12     1336.48     35.98 o 
  -8  12  15       72.93       94.32     20.81 o 
  -7  12  15       68.25      101.08     15.01 o 
  -6  12  15       48.84       92.02     14.72 o 
  -5  12  15      194.86      199.68     17.77 o 
  -4  12  15      310.80      318.43     18.23 o 
  -3  12  15        2.72        2.68     11.36 o 
  -2  12  15      186.06      239.73     19.05 o 
  -1  12  15        3.28        9.12     12.30 o 
   0  12  15      195.23      242.69     19.62 o 
   1  12  15        6.64        1.18     16.28 o 
   2  12  15       91.25      124.61     17.23 o 
  -9  13  15        3.26        1.65     14.65 o 
  -8  13  15        2.01       -6.03     16.81 o 
  -7  13  15       64.00       56.61     14.64 o 
  -6  13  15      166.46      225.56     25.03 o 
  -5  13  15      270.55      282.99     17.98 o 
  -4  13  15        1.31        2.37     13.40 o 
  -3  13  15      100.63      136.31     15.98 o 
  -2  13  15      800.86      912.82     29.32 o 
  -1  13  15      365.04      412.17     22.90 o 
   0  13  15       10.29      -12.46     12.90 o 
   1  13  15       72.78       39.81     14.98 o 
   2  13  15       10.24       -1.65     14.19 o 
  -7  14  15        7.64       11.04     13.60 o 
  -6  14  15        1.83        8.01     17.61 o 
  -5  14  15      340.91      376.38     27.43 o 
  -4  14  15        1.22       -2.12     13.58 o 
  -3  14  15       21.11       11.40     15.37 o 
  -2  14  15        2.79       -2.23     13.47 o 
  -1  14  15      185.61      202.60     20.01 o 
   0  14  15       49.66       57.77     15.47 o 
  -5  15  15        4.17       29.03     19.21 o 
  -4  15  15      107.57      181.13     18.90 o 
  -3  15  15       20.89        8.84     14.53 o 
  -2  15  15      249.87      252.93     18.78 o 
 -12   0  16      358.59      374.46     29.46 o 
 -10   0  16       25.97       32.88     17.08 o 
  -8   0  16     2048.32     1959.49     60.52 o 
  -6   0  16        9.03       13.77     14.62 o 
  -4   0  16      271.26      194.06     18.57 o 
  -2   0  16      531.43      575.99     27.22 o 
   0   0  16      103.02       75.89     15.69 o 
 -13   1  16       33.59        5.98     31.49 o 
 -12   1  16      329.92      328.52     29.41 o 
 -11   1  16       31.78       10.49     14.36 o 
 -10   1  16        4.05      -10.93     11.55 o 
  -9   1  16      193.99      237.93     24.76 o 
  -8   1  16       22.93       27.06     11.10 o 
  -7   1  16      394.79      351.98     17.09 o 
  -6   1  16      264.00      227.36     19.85 o 
  -5   1  16       45.48       20.71     14.62 o 
  -4   1  16     1102.19     1094.68     35.07 o 
  -3   1  16       98.93      106.22     12.34 o 
  -2   1  16      105.36      102.09     24.50 o 
  -1   1  16       34.83       16.67     32.56 o 
   0   1  16       14.55        0.11     13.77 o 
   2   1  16      228.47      270.17     24.02 o 
   3   1  16       17.99       11.96     15.90 o 
   4   1  16       29.95       46.65     20.07 o 
   5   1  16       21.65       43.98     20.49 o 
 -13   2  16       65.81       83.10     16.52 o 
 -12   2  16      119.99      148.16     25.30 o 
 -11   2  16      188.19      241.03     27.22 o 
 -10   2  16      167.47      216.69     25.62 o 
  -9   2  16      264.05      255.42     16.45 o 
  -8   2  16       96.95      104.26     13.62 o 
  -7   2  16        4.98        7.25     10.15 o 
  -6   2  16       23.67       15.62     10.23 o 
  -5   2  16     1011.20     1047.44     28.39 o 
  -4   2  16      453.14      490.43     26.58 o 
  -3   2  16      159.83      136.46     13.13 o 
  -2   2  16       20.55      -10.99     10.99 o 
  -1   2  16      112.41       61.17     12.92 o 
   0   2  16       94.31      103.24     13.01 o 
   1   2  16        5.52        4.26      9.63 o 
   2   2  16       17.01       14.41     16.33 o 
   3   2  16      170.84      228.75     26.69 o 
   4   2  16      209.21      229.60     25.40 o 
   5   2  16        1.10       12.28     19.32 o 
 -13   3  16      676.58      716.71     27.12 o 
 -12   3  16       29.49       18.39     13.99 o 
 -11   3  16        1.68       -6.13     20.98 o 
 -10   3  16      232.22      215.32     17.43 o 
  -9   3  16      134.86      124.73     16.60 o 
  -8   3  16      408.39      397.28     18.23 o 
  -7   3  16       62.12       48.10     11.65 o 
  -6   3  16      364.12      385.16     16.91 o 
  -5   3  16     1045.11     1079.94     27.81 o 
  -4   3  16       35.91       39.20     22.68 o 
  -3   3  16      739.79      772.75     22.79 o 
  -2   3  16      130.57      107.27     12.68 o 
  -1   3  16        1.26      -10.14     10.14 o 
   0   3  16      368.98      415.39     31.92 o 
   1   3  16        8.47       17.65     16.76 o 
   2   3  16      163.77      241.45     27.54 o 
   3   3  16      110.87      123.08     22.74 o 
   4   3  16      176.79      238.78     27.97 o 
   5   3  16        8.44       -1.60     19.32 o 
 -13   4  16       72.92      142.82     25.94 o 
 -12   4  16        8.19       12.05     14.19 o 
 -11   4  16        1.57       11.72     18.04 o 
 -10   4  16       46.80       52.87     14.10 o 
  -9   4  16      198.74      214.58     17.10 o 
  -8   4  16       49.91       33.13     11.40 o 
  -7   4  16      412.87      403.46     20.44 o 
  -6   4  16      722.31      787.12     23.77 o 
  -5   4  16        1.39        5.56     10.41 o 
  -4   4  16       20.03       10.03     14.52 o 
  -3   4  16       28.27       30.03      8.72 o 
  -2   4  16       69.91       66.27      9.55 o 
  -1   4  16       12.11        5.43     10.37 o 
   0   4  16      586.65      663.45     22.98 o 
   1   4  16      179.32      206.80     15.17 o 
   2   4  16       37.26       22.68     11.93 o 
   3   4  16       50.91       54.33     19.11 o 
   4   4  16       75.44       47.39     19.43 o 
   5   4  16        7.43       -6.94     18.68 o 
 -12   5  16        5.85       -6.94     14.49 o 
 -11   5  16       49.32       35.88     13.77 o 
 -10   5  16      953.43     1042.91     30.38 o 
  -9   5  16       56.86       57.11     12.90 o 
  -8   5  16       34.48       31.58     12.41 o 
  -7   5  16      121.48      150.35     14.51 o 
  -6   5  16      154.67      154.93     14.34 o 
  -5   5  16        4.56        8.49     10.08 o 
  -4   5  16      506.26      488.87     18.41 o 
  -3   5  16      207.74      162.97     25.04 o 
  -2   5  16      329.25      291.84     20.92 o 
  -1   5  16       49.69       50.48     11.80 o 
   0   5  16        1.70       -9.45     10.23 o 
   1   5  16      281.61      301.39     17.05 o 
   2   5  16       39.70       45.30     12.87 o 
   3   5  16       26.65       29.46     16.87 o 
   4   5  16        0.80        5.34     18.25 o 
   5   5  16       20.40       26.58     20.17 o 
 -12   6  16      176.57      207.17     19.72 o 
 -11   6  16       20.20       -4.63     13.44 o 
 -10   6  16      183.15      192.03     17.59 o 
  -9   6  16       41.40       30.10     12.85 o 
  -8   6  16      367.48      364.40     18.09 o 
  -7   6  16      108.95      133.38     14.68 o 
  -6   6  16       18.46       30.39     11.09 o 
  -5   6  16       43.96       29.25     10.68 o 
  -4   6  16      168.69      188.29     11.25 o 
  -3   6  16      239.27      218.86     11.96 o 
  -2   6  16      273.08      239.86     22.47 o 
  -1   6  16      143.03      186.74     32.61 o 
   0   6  16        0.23       -9.19     10.79 o 
   1   6  16       86.95      109.99     21.72 o 
   2   6  16      302.70      338.99     18.53 o 
   3   6  16      175.85      202.17     25.83 o 
   4   6  16      127.99      234.62     28.50 o 
   5   6  16      103.80      189.58     27.01 o 
 -12   7  16        1.48      -13.66     13.66 o 
 -11   7  16      247.68      275.15     20.43 o 
 -10   7  16      189.58      220.57     18.38 o 
  -9   7  16      101.94       98.10     14.79 o 
  -8   7  16      110.33      115.40     14.86 o 
  -7   7  16       11.47       14.74     11.43 o 
  -6   7  16       76.36       60.32     12.41 o 
  -5   7  16       28.56       16.66      8.58 o 
  -4   7  16        4.68       -1.84      8.50 o 
  -3   7  16        8.52       24.23     11.09 o 
  -2   7  16      398.37      351.04     18.03 o 
  -1   7  16      105.01      110.34     15.37 o 
   0   7  16        2.67        0.18     10.79 o 
   1   7  16       16.01       13.62     14.94 o 
   2   7  16       93.19       75.36     14.67 o 
   3   7  16       26.20       18.72     15.16 o 
   4   7  16        4.45       15.16     18.89 o 
 -11   8  16       69.83       94.70     16.74 o 
 -10   8  16        8.10       22.26     13.70 o 
  -9   8  16       22.57        8.37     12.17 o 
  -8   8  16      218.57      235.22     21.19 o 
  -7   8  16       26.85       14.54     11.87 o 
  -6   8  16      146.72      156.84     15.16 o 
  -5   8  16       11.66        0.83     11.52 o 
  -4   8  16      245.89      258.43     12.93 o 
  -3   8  16       16.09       16.03     11.26 o 
  -2   8  16       26.18       24.73     11.84 o 
  -1   8  16        6.79        3.09     11.07 o 
   0   8  16       84.23       79.13     37.15 o 
   1   8  16       56.43       41.64     13.55 o 
   2   8  16      179.84      210.12     28.13 o 
   3   8  16       20.83       17.94     13.51 o 
   4   8  16      131.52      172.18     27.01 o 
 -11   9  16        5.77       15.67     14.63 o 
 -10   9  16        8.26        2.31     13.80 o 
  -9   9  16       52.93       50.47     19.00 o 
  -8   9  16       20.96        7.52     12.30 o 
  -7   9  16        3.03       -1.49     11.51 o 
  -6   9  16      205.15      201.12     13.02 o 
  -5   9  16        0.41       -1.79     10.42 o 
  -4   9  16       33.05       27.42     11.92 o 
  -3   9  16      488.07      512.53     21.22 o 
  -2   9  16      243.90      257.26     16.34 o 
  -1   9  16      139.48      149.53     16.26 o 
   0   9  16      243.27      245.45     19.59 o 
   1   9  16        9.49      -12.49     12.49 o 
   2   9  16      179.16      178.68     26.26 o 
   3   9  16        0.84       -6.75     13.25 o 
 -10  10  16       19.56       41.27     14.70 o 
  -9  10  16       66.85      110.54     28.50 o 
  -8  10  16      188.09      222.82     22.47 o 
  -7  10  16       71.96       91.35     14.50 o 
  -6  10  16       24.07       14.58     10.13 o 
  -5  10  16       23.30       16.26     10.44 o 
  -4  10  16      129.61      140.93     15.97 o 
  -3  10  16        0.35       -0.39     11.62 o 
  -2  10  16       44.41       37.36     18.04 o 
  -1  10  16      328.31      307.77     18.32 o 
   0  10  16      123.81      144.71     16.77 o 
   1  10  16        1.90      -12.09     12.09 o 
   2  10  16       34.12       31.39     14.41 o 
   3  10  16       23.23       37.20     21.19 o 
  -9  11  16       64.62       69.28     15.24 o 
  -8  11  16        3.29        5.88     13.86 o 
  -7  11  16      107.39      144.16     16.45 o 
  -6  11  16      217.09      251.77     14.37 o 
  -5  11  16      112.90      143.67     16.03 o 
  -4  11  16        0.78       -9.70     20.71 o 
  -3  11  16        0.12        8.10     14.30 o 
  -2  11  16        0.83       -4.46     12.92 o 
  -1  11  16      111.46      135.20     16.56 o 
   0  11  16        0.08       -9.60     12.75 o 
   1  11  16      327.19      337.17     21.67 o 
   2  11  16        0.17       -5.79     14.18 o 
  -9  12  16       55.32       50.61     16.81 o 
  -8  12  16        2.60       -8.12     13.98 o 
  -7  12  16        2.89      -11.03     13.10 o 
  -6  12  16      306.62      326.18     25.03 o 
  -5  12  16        9.30       -3.84     12.77 o 
  -4  12  16       15.97        8.92     12.87 o 
  -3  12  16      105.45      151.43     16.79 o 
  -2  12  16       10.30       14.41     28.07 o 
  -1  12  16       14.69       -1.59     13.40 o 
   0  12  16       57.05       63.71     14.94 o 
   1  12  16      108.65      141.56     18.14 o 
  -7  13  16      309.26      325.47     20.19 o 
  -6  13  16       59.84       77.60     21.67 o 
  -5  13  16        0.00      -11.89     13.97 o 
  -4  13  16        6.03      -10.24     12.88 o 
  -3  13  16      253.80      250.14     17.93 o 
  -2  13  16      133.28      168.53     18.22 o 
  -1  13  16        8.11        3.05     18.41 o 
   0  13  16      135.65      158.64     18.23 o 
  -5  14  16      277.05      319.06     26.69 o 
  -4  14  16       87.59      122.87     17.57 o 
  -3  14  16        4.31      -12.32     15.10 o 
  -2  14  16        4.58      -13.50     13.50 o 
 -11   0  17        0.15      -18.57     18.57 o 
  -9   0  17      150.43      225.23     24.66 o 
  -7   0  17      930.75     1006.38     40.56 o 
  -5   0  17        3.13       -7.90     14.41 o 
  -3   0  17       11.80       -9.07     14.30 o 
  -1   0  17      592.05      624.23     29.14 o 
 -12   1  17      293.78      289.05     19.46 o 
 -11   1  17      266.50      273.58     26.58 o 
 -10   1  17       61.78       58.18     19.75 o 
  -9   1  17      113.29       96.62     14.22 o 
  -8   1  17      350.40      343.62     17.88 o 
  -7   1  17     1184.01     1250.07     45.47 o 
  -6   1  17      133.50      134.75     17.83 o 
  -5   1  17        1.31        2.98     10.75 o 
  -4   1  17      108.68      114.61     15.37 o 
  -3   1  17      257.98      291.22     15.80 o 
  -2   1  17      105.04      122.46     19.16 o 
  -1   1  17       74.19       27.80     37.68 o 
   0   1  17      997.23      197.15     19.96 o 
 -12   2  17        8.22       17.21     14.60 o 
 -11   2  17       58.64       84.77     15.96 o 
 -10   2  17      191.62      203.25     18.29 o 
  -9   2  17       50.25       45.17     13.30 o 
  -8   2  17        2.11       -4.85     11.09 o 
  -7   2  17       12.88        8.44     12.01 o 
  -6   2  17      543.77      524.11     28.50 o 
  -5   2  17     2065.72     2260.90     46.49 o 
  -4   2  17      104.95       91.59     13.66 o 
  -3   2  17      683.68      640.65     21.36 o 
  -2   2  17      305.36      279.81     15.70 o 
  -1   2  17       58.85      106.00     18.79 o 
   0   2  17        4.80       -0.53     16.44 o 
   1   2  17      132.22      171.75     23.48 o 
   2   2  17       87.52      104.82     22.20 o 
   3   2  17        7.17       -2.99     17.51 o 
   4   2  17        1.17       -5.34     18.79 o 
 -12   3  17       55.73       66.96     16.04 o 
 -11   3  17      508.11      510.42     31.92 o 
 -10   3  17      110.34       80.35     15.19 o 
  -9   3  17        6.19        3.26     12.07 o 
  -8   3  17       14.83        6.98     14.84 o 
  -7   3  17        7.65       -3.19     10.74 o 
  -6   3  17       73.44       61.15     19.69 o 
  -5   3  17      310.00      307.08     16.83 o 
  -4   3  17       13.37       12.21     11.85 o 
  -3   3  17       32.52       14.32     11.32 o 
  -2   3  17      794.80      799.08     33.84 o 
  -1   3  17      125.13      110.63     17.51 o 
   0   3  17        8.68        4.89     11.36 o 
   1   3  17      139.19      198.97     25.94 o 
   2   3  17       10.74       -3.52     16.65 o 
   3   3  17        7.76        5.55     18.89 o 
   4   3  17      237.20      305.61     30.42 o 
 -12   4  17        4.89      -11.62     16.17 o 
 -11   4  17       58.77       63.74     15.70 o 
 -10   4  17      194.23      208.62     18.52 o 
  -9   4  17      579.30      576.22     22.49 o 
  -8   4  17       93.57      112.64     14.60 o 
  -7   4  17      595.95      595.07     21.55 o 
  -6   4  17        0.55        4.49     17.72 o 
  -5   4  17        0.77       -7.81     18.52 o 
  -4   4  17      255.51      240.63     15.62 o 
  -3   4  17      429.19      455.40     24.92 o 
  -2   4  17        3.23       -1.08     10.65 o 
  -1   4  17       61.90       61.87     13.72 o 
   0   4  17       17.71       11.49     12.02 o 
   1   4  17       33.10       19.83     12.40 o 
   2   4  17       30.16       29.99     18.68 o 
   3   4  17       63.68       71.09     21.46 o 
   4   4  17      112.94      119.98     25.73 o 
 -12   5  17       50.51       42.19     25.62 o 
 -11   5  17       84.84      108.08     16.45 o 
 -10   5  17      550.31      569.21     23.28 o 
  -9   5  17       25.33        4.81     12.63 o 
  -8   5  17       27.00       19.25     12.11 o 
  -7   5  17      429.64      409.01     18.60 o 
  -6   5  17       41.65       31.57     12.07 o 
  -5   5  17      849.34      804.67     24.68 o 
  -4   5  17       42.57       16.22     16.22 o 
  -3   5  17      134.08      159.58     15.74 o 
  -2   5  17       89.58       57.80     12.90 o 
  -1   5  17      488.20      515.06     21.62 o 
   0   5  17      495.34      548.41     22.33 o 
   1   5  17      116.76      168.90     17.13 o 
   2   5  17       19.38        8.43     17.61 o 
   3   5  17       36.75       74.83     22.42 o 
   4   5  17        0.66       -4.06     19.21 o 
 -11   6  17      151.48      181.31     27.06 o 
 -10   6  17      826.02      846.64     28.10 o 
  -9   6  17       42.48       34.21     13.88 o 
  -8   6  17       84.31       86.76     14.25 o 
  -7   6  17      193.78      169.10     15.77 o 
  -6   6  17      218.96      210.08     15.49 o 
  -5   6  17      212.78      187.64     15.77 o 
  -4   6  17      152.64      186.46     13.18 o 
  -3   6  17      232.10      238.01     16.14 o 
  -2   6  17        3.03       13.69     11.84 o 
  -1   6  17        0.75       10.03     12.68 o 
   0   6  17      169.26      167.02     16.97 o 
   1   6  17       40.61       40.91     13.64 o 
   2   6  17        6.85       -8.44     13.13 o 
   3   6  17       84.07       91.59     22.84 o 
 -11   7  17      213.64      272.63     21.19 o 
 -10   7  17       72.33      113.03     16.55 o 
  -9   7  17      706.78      706.56     25.39 o 
  -8   7  17       52.53       59.38     13.82 o 
  -7   7  17      156.32      197.45     36.72 o 
  -6   7  17        0.35        9.20     11.87 o 
  -5   7  17        5.57        2.27     11.47 o 
  -4   7  17      870.61      837.35     21.32 o 
  -3   7  17      258.30      281.71     17.37 o 
  -2   7  17      273.93      275.81     18.59 o 
  -1   7  17       65.61       64.19     14.02 o 
   0   7  17       11.63       14.58     12.95 o 
   1   7  17      221.95      262.11     24.39 o 
   2   7  17       59.40       60.44     16.87 o 
   3   7  17       17.47       39.82     20.28 o 
 -10   8  17       12.74        5.85     14.37 o 
  -9   8  17        7.71       11.44     14.23 o 
  -8   8  17       31.53       16.37     13.05 o 
  -7   8  17       21.97       43.62     15.90 o 
  -6   8  17      477.54      478.95     20.29 o 
  -5   8  17      264.50      257.49     13.84 o 
  -4   8  17        1.01       -4.93     11.61 o 
  -3   8  17        3.52      -11.78     11.78 o 
  -2   8  17      282.27      284.41     17.67 o 
  -1   8  17       84.06       60.81     14.35 o 
   0   8  17        1.28        2.21     12.70 o 
   1   8  17      154.58      190.44     18.51 o 
   2   8  17       24.56       25.87     14.45 o 
 -10   9  17      333.74      314.68     20.17 o 
  -9   9  17      609.59      601.56     24.20 o 
  -8   9  17      106.44      125.01     16.55 o 
  -7   9  17       25.04       26.86     13.29 o 
  -6   9  17       42.77       49.48     13.64 o 
  -5   9  17       31.28       32.58     10.88 o 
  -4   9  17        5.76       10.52     22.15 o 
  -3   9  17      374.19      420.81     20.13 o 
  -2   9  17        0.01       -3.15     12.22 o 
  -1   9  17      268.56      267.82     17.85 o 
   0   9  17      188.44      228.37     39.92 o 
   1   9  17        6.17      -10.46     19.21 o 
   2   9  17      188.01      196.21     24.02 o 
  -9  10  17        9.39        6.41     14.41 o 
  -8  10  17      271.15      262.89     18.40 o 
  -7  10  17       22.44       15.01     13.50 o 
  -6  10  17      539.53      595.79     19.49 o 
  -5  10  17      350.87      349.55     35.44 o 
  -4  10  17      176.02      225.64     18.91 o 
  -3  10  17       23.93       32.38     14.04 o 
  -2  10  17      260.44      276.45     43.55 o 
  -1  10  17       79.70      102.81     15.96 o 
   0  10  17        3.62       -6.20     21.56 o 
   1  10  17       54.46       62.07     16.08 o 
  -8  11  17      497.48      538.20     23.39 o 
  -7  11  17        1.13       -1.62     13.96 o 
  -6  11  17       21.46       11.40     13.75 o 
  -5  11  17      225.07      227.95     18.70 o 
  -4  11  17        0.09      -12.49     12.49 o 
  -3  11  17       22.06       19.37     13.59 o 
  -2  11  17        0.31      -12.94     12.94 o 
  -1  11  17       67.64       76.09     15.85 o 
   0  11  17        1.50       12.55     21.46 o 
  -7  12  17        1.16       -3.37     14.30 o 
  -6  12  17       50.62       82.94     21.14 o 
  -5  12  17      281.15      326.86     19.79 o 
  -4  12  17      147.11      223.04     25.99 o 
  -3  12  17       52.76       15.82     14.03 o 
  -2  12  17      105.73      103.71     17.12 o 
  -1  12  17       23.44       24.75     15.01 o 
  -4  13  17      382.48      432.10     29.89 o 
  -8   0  18      841.14      800.90     37.47 o 
  -6   0  18     1217.76     1321.48     47.18 o 
  -4   0  18       87.48       81.55     19.53 o 
  -2   0  18        3.34      -16.44     16.44 o 
 -11   1  18       13.86      -13.87     13.87 o 
 -10   1  18        4.42        4.33     13.93 o 
  -9   1  18      677.83      661.44     24.45 o 
  -8   1  18       72.20       68.96     19.96 o 
  -7   1  18        0.56        6.38     12.50 o 
  -6   1  18        5.03       -8.95     19.80 o 
  -5   1  18       20.20       31.17     11.96 o 
  -4   1  18      585.62      644.15     22.10 o 
  -3   1  18        4.43      -11.81     11.81 o 
  -2   1  18       43.08       42.40     13.10 o 
  -1   1  18      185.40      185.63     23.48 o 
 -11   2  18       41.71       34.47     15.09 o 
 -10   2  18     1136.62     1220.52     34.14 o 
  -9   2  18       20.53      -12.27     12.27 o 
  -8   2  18       50.27       51.80     19.59 o 
  -7   2  18       16.59      -17.19     17.19 o 
  -6   2  18       62.44       61.24     13.54 o 
  -5   2  18      278.85      288.87     16.98 o 
  -4   2  18      568.35      606.13     21.69 o 
  -3   2  18      143.86      146.61     26.90 o 
  -2   2  18     1348.30     1415.84     48.25 o 
  -1   2  18       31.95       43.55     18.36 o 
   3   2  18       19.22       19.00     20.49 o 
 -11   3  18      303.30      292.74     19.60 o 
 -10   3  18      214.52      198.25     19.08 o 
  -9   3  18       99.48      132.17     16.33 o 
  -8   3  18       84.53       80.58     14.49 o 
  -7   3  18        5.14       -1.14     11.62 o 
  -6   3  18      209.45      227.74     16.53 o 
  -5   3  18        7.83       -0.89     19.80 o 
  -4   3  18      154.61      123.25     19.85 o 
  -3   3  18      225.42      233.93     15.69 o 
  -2   3  18       34.64       73.12     19.75 o 
  -1   3  18      237.25      234.73     22.84 o 
   0   3  18      210.76      239.22     17.08 o 
   1   3  18      210.51      252.66     29.03 o 
   2   3  18      113.68      139.30     25.19 o 
   3   3  18      207.60      258.32     28.39 o 
 -11   4  18        0.24        7.06     13.90 o 
 -10   4  18       72.23       75.90     15.55 o 
  -9   4  18       48.93       20.02     13.31 o 
  -8   4  18       18.93       12.35     14.57 o 
  -7   4  18        2.20        9.34     12.41 o 
  -6   4  18     1729.56     1795.28     40.83 o 
  -5   4  18       92.03       66.61     19.75 o 
  -4   4  18      207.03      188.08     21.35 o 
  -3   4  18      133.60      142.93     21.35 o 
  -2   4  18      287.65      314.47     25.40 o 
  -1   4  18       89.32       83.81     15.05 o 
   0   4  18       67.93       64.55     13.92 o 
   1   4  18       10.07        7.05     18.68 o 
   2   4  18        4.38       33.20     20.39 o 
   3   4  18      232.44      293.01     33.41 o 
 -11   5  18        0.04      -14.22     14.22 o 
 -10   5  18      274.84      246.12     19.07 o 
  -9   5  18      195.70      191.33     21.40 o 
  -8   5  18      589.50      570.97     22.49 o 
  -7   5  18      705.77      742.07     24.98 o 
  -6   5  18       81.53       74.50     13.65 o 
  -5   5  18      238.58      244.34     22.74 o 
  -4   5  18       37.42       49.38     13.49 o 
  -3   5  18       97.77      100.34     21.46 o 
  -2   5  18        8.58       -2.35     12.01 o 
  -1   5  18       18.90       21.71     12.94 o 
   0   5  18       17.68        1.34     13.69 o 
   1   5  18      398.75      470.26     22.69 o 
   2   5  18       16.57       27.11     21.03 o 
 -10   6  18      254.90      267.89     18.97 o 
  -9   6  18        6.58        6.62     13.51 o 
  -8   6  18       11.77       24.09     13.70 o 
  -7   6  18       91.88       90.20     14.60 o 
  -6   6  18       34.02       27.45     12.68 o 
  -5   6  18       38.39       29.67     12.83 o 
  -4   6  18        5.27      -10.57     16.22 o 
  -3   6  18      232.77      270.97     17.54 o 
  -2   6  18      460.59      521.97     22.55 o 
  -1   6  18      142.92      190.19     18.01 o 
   0   6  18       34.96       59.57     17.61 o 
   1   6  18       15.69        8.23     14.38 o 
   2   6  18      437.35      472.66     34.26 o 
 -10   7  18       28.76       17.95     15.31 o 
  -9   7  18       40.21       47.24     17.72 o 
  -8   7  18      437.95      481.12     21.51 o 
  -7   7  18      123.01      154.28     16.68 o 
  -6   7  18      123.38      153.73     16.64 o 
  -5   7  18       67.32       80.68     14.19 o 
  -4   7  18      327.72      373.38     19.44 o 
  -3   7  18       33.32       27.47     18.63 o 
  -2   7  18      418.29      408.09     20.53 o 
  -1   7  18      242.99      259.37     19.36 o 
   0   7  18      104.74      116.94     16.71 o 
   1   7  18      274.16      321.58     21.01 o 
   2   7  18       61.85       53.69     23.70 o 
  -9   8  18       23.76       32.29     15.35 o 
  -8   8  18      504.56      540.77     22.79 o 
  -7   8  18       10.49       18.81     13.35 o 
  -6   8  18      150.36      174.82     17.10 o 
  -5   8  18       18.49       29.14     19.21 o 
  -4   8  18      222.56      232.46     19.11 o 
  -3   8  18       56.54       14.08     14.08 o 
  -2   8  18       57.29       48.22     14.90 o 
  -1   8  18       58.89       75.02     15.33 o 
   0   8  18      100.08      109.64     17.18 o 
   1   8  18       34.53       60.63     16.25 o 
  -9   9  18      363.81      439.30     22.24 o 
  -8   9  18        4.42        0.92     14.53 o 
  -7   9  18       49.10       24.74     13.85 o 
  -6   9  18       65.76       86.23     35.71 o 
  -5   9  18      103.52      120.85     16.37 o 
  -4   9  18      114.86      126.02     16.45 o 
  -3   9  18      274.24      270.70     18.65 o 
  -2   9  18      112.11      123.65     17.11 o 
  -1   9  18      328.15      332.56     20.64 o 
   0   9  18        0.04      -13.13     14.25 o 
  -8  10  18        4.47      -13.27     14.68 o 
  -7  10  18       11.05       -1.56     13.92 o 
  -6  10  18       69.89       89.66     21.99 o 
  -5  10  18       59.63       52.32     14.56 o 
  -4  10  18      107.21      123.94     17.42 o 
  -3  10  18       80.93      100.10     16.53 o 
  -2  10  18      250.47      311.38     19.73 o 
  -1  10  18       30.16       53.18     15.70 o 
  -6  11  18        8.21       18.68     36.45 o 
  -5  11  18       18.02       27.87     14.79 o 
  -4  11  18       25.14       18.58     14.57 o 
  -3  11  18        1.33      -13.93     13.93 o 
  -2  11  18        7.27       12.12     25.19 o 
 -11   0  19        3.17       -2.35     21.78 o 
  -9   0  19      532.67      592.53     33.84 o 
  -7   0  19      108.73      142.18     24.12 o 
  -5   0  19      735.16      783.60     36.29 o 
  -3   0  19       31.24       41.52     20.17 o 
 -11   1  19       22.24        2.88     21.46 o 
 -10   1  19        3.09        8.43     19.96 o 
  -9   1  19       53.86       66.15     15.82 o 
  -8   1  19       97.62       98.63     27.33 o 
  -7   1  19      220.18      244.28     17.95 o 
  -6   1  19      198.35      196.67     17.26 o 
  -5   1  19       65.53       50.56     13.89 o 
  -4   1  19      357.95      373.83     24.02 o 
  -3   1  19       67.12       43.39     14.26 o 
  -2   1  19       72.92       83.90     20.81 o 
 -10   2  19       69.41       67.82     16.23 o 
  -9   2  19      131.09      144.96     25.08 o 
  -8   2  19      201.11      218.49     17.82 o 
  -7   2  19       97.60       54.45     14.56 o 
  -6   2  19      165.39      156.96     17.21 o 
  -5   2  19       63.69       45.18     13.70 o 
  -4   2  19       32.46       34.99     22.31 o 
  -3   2  19      471.81      524.58     21.43 o 
  -2   2  19      253.14      261.31     24.66 o 
  -1   2  19        0.58      -18.79     18.79 o 
 -10   3  19      282.26      257.20     19.44 o 
  -9   3  19       10.93       26.22     19.53 o 
  -8   3  19       25.92       28.49     14.07 o 
  -7   3  19        1.05       -4.89     13.47 o 
  -6   3  19       26.61       33.63     13.98 o 
  -5   3  19        8.40       -2.57     12.90 o 
  -4   3  19       22.91       -6.46     13.19 o 
  -3   3  19        0.61        5.23     18.79 o 
  -2   3  19      391.18      491.34     30.53 o 
  -1   3  19      121.74      151.68     24.23 o 
 -10   4  19      136.68      134.88     17.98 o 
  -9   4  19      136.96      151.48     30.15 o 
  -8   4  19       39.49       23.70     13.83 o 
  -7   4  19      394.83      452.98     38.91 o 
  -6   4  19      221.28      220.40     29.94 o 
  -5   4  19      169.12      197.08     18.30 o 
  -4   4  19       45.42       29.13     17.56 o 
  -3   4  19      167.59      178.37     24.66 o 
  -2   4  19       96.59       90.20     21.14 o 
  -1   4  19        1.01        5.55     19.75 o 
   0   4  19       13.13        7.34     14.89 o 
   1   4  19       68.93       83.05     24.23 o 
 -10   5  19       68.83       54.42     16.17 o 
  -9   5  19        0.82      -14.02     14.02 o 
  -8   5  19      144.17      195.47     18.78 o 
  -7   5  19        1.63       17.07     20.65 o 
  -6   5  19       91.04       89.98     21.88 o 
  -5   5  19      329.06      413.54     20.57 o 
  -4   5  19       14.48        5.44     18.36 o 
  -3   5  19       24.07       19.75     20.49 o 
  -2   5  19      361.82      444.48     30.21 o 
  -1   5  19       58.27       65.31     15.47 o 
   0   5  19      143.97      183.94     35.12 o 
   1   5  19       29.40       45.15     22.63 o 
  -9   6  19       58.60       51.32     31.86 o 
  -8   6  19      105.37      119.19     16.97 o 
  -7   6  19      255.75      276.37     18.08 o 
  -6   6  19       81.32      105.89     18.47 o 
  -5   6  19      486.13      510.77     31.06 o 
  -4   6  19       42.43       13.34     20.49 o 
  -3   6  19       53.01       78.24     21.67 o 
  -2   6  19      127.18      149.74     18.08 o 
  -1   6  19        0.22       -8.49     13.81 o 
   0   6  19       29.32       18.73     15.84 o 
  -9   7  19      240.24      238.12     19.38 o 
  -8   7  19       45.41       49.09     22.04 o 
  -7   7  19       28.10       41.40     17.03 o 
  -6   7  19      148.19      220.86     31.49 o 
  -5   7  19      245.52      245.94     25.94 o 
  -4   7  19      722.79      808.79     38.43 o 
  -3   7  19        0.99        9.44     18.36 o 
  -2   7  19      259.10      323.32     39.01 o 
  -1   7  19       27.35       28.86     14.52 o 
   0   7  19        5.15      -14.38     14.38 o 
  -8   8  19        3.97       -7.64     14.24 o 
  -7   8  19      142.54      204.33     22.74 o 
  -6   8  19      102.16      154.88     17.70 o 
  -5   8  19      376.53      443.41     30.64 o 
  -4   8  19       17.21        9.45     14.30 o 
  -3   8  19        4.04      -14.15     14.15 o 
  -2   8  19       45.24       47.66     15.54 o 
  -1   8  19       18.37       42.97     17.61 o 
  -7   9  19      144.35      185.31     26.47 o 
  -6   9  19      164.19      218.40     28.07 o 
  -5   9  19       66.37       71.62     21.88 o 
  -4   9  19        3.57        0.19     14.08 o 
  -3   9  19       19.89       20.05     30.58 o 
  -2   9  19       18.11       16.97     15.09 o 
  -8   0  20      152.74      168.12     25.51 o 
  -6   0  20      230.70      238.25     27.43 o 
  -4   0  20       80.23       65.33     22.95 o 
  -9   1  20        0.32       10.75     15.73 o 
  -8   1  20       10.04      -14.99     14.99 o 
  -7   1  20      278.71      306.52     18.94 o 
  -6   1  20       39.12       42.13     14.98 o 
  -5   1  20      170.69      160.88     17.66 o 
  -4   1  20       32.45       22.44     16.60 o 
  -3   1  20        2.12       17.24     15.27 o 
  -9   2  20        0.17        7.56     15.38 o 
  -8   2  20      734.36      737.52     28.39 o 
  -7   2  20       84.69      131.38     17.31 o 
  -6   2  20        1.22       37.58     14.72 o 
  -5   2  20       70.11       69.30     15.85 o 
  -4   2  20        0.25      -14.44     14.44 o 
  -3   2  20        0.68       20.71     22.31 o 
  -2   2  20       61.07       61.06     22.63 o 
  -9   3  20        2.84        7.69     20.71 o 
  -8   3  20       54.70       54.31     15.80 o 
  -7   3  20      107.77       98.03     17.10 o 
  -6   3  20       86.89       71.83     19.05 o 
  -5   3  20      156.81      141.18     17.56 o 
  -4   3  20        7.19        2.32     14.63 o 
  -3   3  20      109.89       90.41     23.48 o 
  -2   3  20       60.24       78.35     22.74 o 
  -8   4  20       32.82       12.92     20.39 o 
  -7   4  20       33.22        1.87     16.92 o 
  -6   4  20      279.35      281.96     22.79 o 
  -5   4  20        8.30        2.03     14.77 o 
  -4   4  20       22.02      -19.64     19.64 o 
  -3   4  20       88.04      115.71     23.48 o 
  -2   4  20       72.41      120.83     24.87 o 
  -1   4  20       29.78       47.18     21.88 o 
  -8   5  20        0.51       -1.54     14.99 o 
  -7   5  20       38.06       38.53     21.56 o 
  -6   5  20       10.38      -14.78     14.78 o 
  -5   5  20        5.18       -0.21     21.03 o 
  -4   5  20       23.46      -19.21     20.39 o 
  -3   5  20      266.94      252.34     26.47 o 
  -2   5  20       29.38       68.42     22.74 o 
  -7   6  20       22.14       20.34     14.93 o 
  -6   6  20      106.24      135.88     23.80 o 
  -5   6  20      372.46      454.73     30.96 o 
  -4   6  20        0.03      -12.60     21.14 o 
  -3   6  20       37.64       34.05     22.42 o 
  -2   6  20        0.34       32.98     21.88 o 
  -6   7  20       98.56       65.22     22.84 o 
  -5   7  20       40.71       30.64     22.20 o 
  -4   7  20      179.75      158.19     26.37 o 
  -7   0  21      212.80      216.48     27.97 o 
  -5   0  21      696.05      844.34     40.88 o 
  -7   1  21       38.34       50.55     16.60 o 
  -6   1  21        1.11       12.48     15.87 o 
  -5   1  21      157.80      160.05     19.46 o 
  -4   1  21      428.69      551.09     24.79 o 
  -3   1  21       89.70      142.08     26.90 o 
  -6   2  21       16.40      -15.13     15.77 o 
  -5   2  21       11.01        6.24     16.45 o 
  -4   2  21       60.83       50.49     25.08 o 
  -3   2  21      110.56      138.55     26.90 o 
  -6   3  21      117.43      131.67     30.10 o 
  -5   3  21      151.21      178.29     28.13 o 
  -4   3  21        0.62       -6.08     21.99 o 
                                                 
